# Supplementary material for: A Robust and Accurate Method for Feature Selection and Prioritization from Multi-Class OMICs Data
Source: PLoS One. 2014 Sep 23;9(9):e107801. doi: 10.1371/journal.pone.0107801 (PMC4172658; doi:10.1371/journal.pone.0107801)
Supplement: Table S1 — Supplementary table reporting the values of the zeta and piVal parameters used for each analysed dataset. (XLSX) [file pone.0107801.s002.xlsx]

## Sheet: Sheet1
	zeta	piVal
PBMC	0.5	0.75
Leukemia	0.5	0.75
Lung Cancer	0.4	0.7
Psoriasis	0.5	0.8
