# Supplementary material for: A Robust and Accurate Method for Feature Selection and Prioritization from Multi-Class OMICs Data
Source: PLoS One. 2014 Sep 23;9(9):e107801. doi: 10.1371/journal.pone.0107801 (PMC4172658; doi:10.1371/journal.pone.0107801)
Supplement: Table S2 — Supplementary Table summarizing the publicly available GEO series integrated to form the PBMC dataset. (XLSX) [file pone.0107801.s003.xlsx]

## Sheet: phenoPBMC.txt
GEO Series ID	No. Of samples in series	No. Of sample included in the analysis	Original publication - PubMed ID (PMID)
GSE29615	28	28	21743478
GSE29617	28	28	21743478
GSE10924	34	34	18724805
GSE2171	36	36	15897992
GSE16032	10	5	19620293
GSE29614	9	9	21743478
GSE37069	37	37	23401516
GSE18323	36	36	20078211
GSE5808	17	17	17538120
GSE7123	57	57	17267482
GSE11907	182	121	18631455
GSE16129	54	54	19424507
GSE19301	679	516	21779351
