# Supplementary material for: A Robust and Accurate Method for Feature Selection and Prioritization from Multi-Class OMICs Data
Source: PLoS One. 2014 Sep 23;9(9):e107801. doi: 10.1371/journal.pone.0107801 (PMC4172658; doi:10.1371/journal.pone.0107801)
Supplement: Code S1 — Supplementary methods and the implementation/evaluation in R of the FPRF method. (ZIP) [file pone.0107801.s004.zip]

Archive with 328 entries (297 files):
- FPRF_scripts/
- FPRF_scripts/fprf_scripts.R
- __MACOSX/
- __MACOSX/FPRF_scripts/
- __MACOSX/FPRF_scripts/._fprf_scripts.R
- FPRF_scripts/party_fp/
- FPRF_scripts/party_fp/party_1.0-11.tar.gz
- __MACOSX/FPRF_scripts/party_fp/
- __MACOSX/FPRF_scripts/party_fp/._party_1.0-11.tar.gz
- __MACOSX/FPRF_scripts/._party_fp
- FPRF_scripts/README.txt
- __MACOSX/FPRF_scripts/._README.txt
- FPRF_scripts/source_mod_party/
- FPRF_scripts/source_mod_party/party/
- FPRF_scripts/source_mod_party/party/.DS_Store
- __MACOSX/FPRF_scripts/source_mod_party/
- __MACOSX/FPRF_scripts/source_mod_party/party/
- __MACOSX/FPRF_scripts/source_mod_party/party/._.DS_Store
- FPRF_scripts/source_mod_party/party/build/
- FPRF_scripts/source_mod_party/party/build/vignette.rds
- __MACOSX/FPRF_scripts/source_mod_party/party/build/
- __MACOSX/FPRF_scripts/source_mod_party/party/build/._vignette.rds
- __MACOSX/FPRF_scripts/source_mod_party/party/._build
- FPRF_scripts/source_mod_party/party/cleanup
- __MACOSX/FPRF_scripts/source_mod_party/party/._cleanup
- FPRF_scripts/source_mod_party/party/data/
- FPRF_scripts/source_mod_party/party/data/mammoexp.rda
- __MACOSX/FPRF_scripts/source_mod_party/party/data/
- __MACOSX/FPRF_scripts/source_mod_party/party/data/._mammoexp.rda
- FPRF_scripts/source_mod_party/party/data/readingSkills.rda
- __MACOSX/FPRF_scripts/source_mod_party/party/data/._readingSkills.rda
- __MACOSX/FPRF_scripts/source_mod_party/party/._data
- FPRF_scripts/source_mod_party/party/demo/
- FPRF_scripts/source_mod_party/party/demo/00Index
- __MACOSX/FPRF_scripts/source_mod_party/party/demo/
- __MACOSX/FPRF_scripts/source_mod_party/party/demo/._00Index
- FPRF_scripts/source_mod_party/party/demo/strucchange-perm.R
- __MACOSX/FPRF_scripts/source_mod_party/party/demo/._strucchange-perm.R
- __MACOSX/FPRF_scripts/source_mod_party/party/._demo
- FPRF_scripts/source_mod_party/party/DESCRIPTION
- __MACOSX/FPRF_scripts/source_mod_party/party/._DESCRIPTION
- FPRF_scripts/source_mod_party/party/inst/
- FPRF_scripts/source_mod_party/party/inst/CITATION
- __MACOSX/FPRF_scripts/source_mod_party/party/inst/
- __MACOSX/FPRF_scripts/source_mod_party/party/inst/._CITATION
- FPRF_scripts/source_mod_party/party/inst/doc/
- FPRF_scripts/source_mod_party/party/inst/doc/MOB.pdf
- __MACOSX/FPRF_scripts/source_mod_party/party/inst/doc/
- __MACOSX/FPRF_scripts/source_mod_party/party/inst/doc/._MOB.pdf
- FPRF_scripts/source_mod_party/party/inst/doc/MOB.R
- __MACOSX/FPRF_scripts/source_mod_party/party/inst/doc/._MOB.R
- FPRF_scripts/source_mod_party/party/inst/doc/MOB.Rnw
- __MACOSX/FPRF_scripts/source_mod_party/party/inst/doc/._MOB.Rnw
- FPRF_scripts/source_mod_party/party/inst/doc/party.pdf
- __MACOSX/FPRF_scripts/source_mod_party/party/inst/doc/._party.pdf
- FPRF_scripts/source_mod_party/party/inst/doc/party.R
- __MACOSX/FPRF_scripts/source_mod_party/party/inst/doc/._party.R
- FPRF_scripts/source_mod_party/party/inst/doc/party.Rnw
- __MACOSX/FPRF_scripts/source_mod_party/party/inst/doc/._party.Rnw
- __MACOSX/FPRF_scripts/source_mod_party/party/inst/._doc
- FPRF_scripts/source_mod_party/party/inst/doxygen.cfg
- __MACOSX/FPRF_scripts/source_mod_party/party/inst/._doxygen.cfg
- FPRF_scripts/source_mod_party/party/inst/NEWS
- __MACOSX/FPRF_scripts/source_mod_party/party/inst/._NEWS
- __MACOSX/FPRF_scripts/source_mod_party/party/._inst
- FPRF_scripts/source_mod_party/party/man/
- FPRF_scripts/source_mod_party/party/man/BinaryTree-class.Rd
- __MACOSX/FPRF_scripts/source_mod_party/party/man/
- __MACOSX/FPRF_scripts/source_mod_party/party/man/._BinaryTree-class.Rd
- FPRF_scripts/source_mod_party/party/man/cforest.Rd
- __MACOSX/FPRF_scripts/source_mod_party/party/man/._cforest.Rd
- FPRF_scripts/source_mod_party/party/man/cforest_control.Rd
- __MACOSX/FPRF_scripts/source_mod_party/party/man/._cforest_control.Rd
- FPRF_scripts/source_mod_party/party/man/ctree.Rd
- __MACOSX/FPRF_scripts/source_mod_party/party/man/._ctree.Rd
- FPRF_scripts/source_mod_party/party/man/ctree_control.Rd
- __MACOSX/FPRF_scripts/source_mod_party/party/man/._ctree_control.Rd
- FPRF_scripts/source_mod_party/party/man/ctree_memory.Rd
- __MACOSX/FPRF_scripts/source_mod_party/party/man/._ctree_memory.Rd
- FPRF_scripts/source_mod_party/party/man/fit-methods.Rd
- __MACOSX/FPRF_scripts/source_mod_party/party/man/._fit-methods.Rd
- FPRF_scripts/source_mod_party/party/man/ForestControl-class.Rd
- __MACOSX/FPRF_scripts/source_mod_party/party/man/._ForestControl-class.Rd
- FPRF_scripts/source_mod_party/party/man/initialize-methods.Rd
- __MACOSX/FPRF_scripts/source_mod_party/party/man/._initialize-methods.Rd
- FPRF_scripts/source_mod_party/party/man/initVariableFrame-methods.Rd
- __MACOSX/FPRF_scripts/source_mod_party/party/man/._initVariableFrame-methods.Rd
- FPRF_scripts/source_mod_party/party/man/LearningSample-class.Rd
- __MACOSX/FPRF_scripts/source_mod_party/party/man/._LearningSample-class.Rd
- FPRF_scripts/source_mod_party/party/man/mammoexp.Rd
- __MACOSX/FPRF_scripts/source_mod_party/party/man/._mammoexp.Rd
- FPRF_scripts/source_mod_party/party/man/mob.Rd
- __MACOSX/FPRF_scripts/source_mod_party/party/man/._mob.Rd
- FPRF_scripts/source_mod_party/party/man/mob_control.Rd
- __MACOSX/FPRF_scripts/source_mod_party/party/man/._mob_control.Rd
- FPRF_scripts/source_mod_party/party/man/panelfunctions.Rd
- __MACOSX/FPRF_scripts/source_mod_party/party/man/._panelfunctions.Rd
- FPRF_scripts/source_mod_party/party/man/plot.BinaryTree.Rd
- __MACOSX/FPRF_scripts/source_mod_party/party/man/._plot.BinaryTree.Rd
- FPRF_scripts/source_mod_party/party/man/plot.mob.Rd
- __MACOSX/FPRF_scripts/source_mod_party/party/man/._plot.mob.Rd
- FPRF_scripts/source_mod_party/party/man/RandomForest-class.Rd
- __MACOSX/FPRF_scripts/source_mod_party/party/man/._RandomForest-class.Rd
- FPRF_scripts/source_mod_party/party/man/readingSkills.Rd
- __MACOSX/FPRF_scripts/source_mod_party/party/man/._readingSkills.Rd
- FPRF_scripts/source_mod_party/party/man/reweight.Rd
- __MACOSX/FPRF_scripts/source_mod_party/party/man/._reweight.Rd
- FPRF_scripts/source_mod_party/party/man/SplittingNode-class.Rd
- __MACOSX/FPRF_scripts/source_mod_party/party/man/._SplittingNode-class.Rd
- FPRF_scripts/source_mod_party/party/man/Transformations.Rd
- __MACOSX/FPRF_scripts/source_mod_party/party/man/._Transformations.Rd
- FPRF_scripts/source_mod_party/party/man/TreeControl-class.Rd
- __MACOSX/FPRF_scripts/source_mod_party/party/man/._TreeControl-class.Rd
- FPRF_scripts/source_mod_party/party/man/varimp.Rd
- __MACOSX/FPRF_scripts/source_mod_party/party/man/._varimp.Rd
- __MACOSX/FPRF_scripts/source_mod_party/party/._man
- FPRF_scripts/source_mod_party/party/NAMESPACE
- __MACOSX/FPRF_scripts/source_mod_party/party/._NAMESPACE
- FPRF_scripts/source_mod_party/party/R/
- FPRF_scripts/source_mod_party/party/R/AAA.R
- __MACOSX/FPRF_scripts/source_mod_party/party/R/
- __MACOSX/FPRF_scripts/source_mod_party/party/R/._AAA.R
- FPRF_scripts/source_mod_party/party/R/Classes.R
- __MACOSX/FPRF_scripts/source_mod_party/party/R/._Classes.R
- FPRF_scripts/source_mod_party/party/R/ConditionalTree.R
- __MACOSX/FPRF_scripts/source_mod_party/party/R/._ConditionalTree.R
- FPRF_scripts/source_mod_party/party/R/Memory.R
- __MACOSX/FPRF_scripts/source_mod_party/party/R/._Memory.R
- FPRF_scripts/source_mod_party/party/R/MOB-Plot.R
- __MACOSX/FPRF_scripts/source_mod_party/party/R/._MOB-Plot.R
- FPRF_scripts/source_mod_party/party/R/MOB-Utils.R
- __MACOSX/FPRF_scripts/source_mod_party/party/R/._MOB-Utils.R
- FPRF_scripts/source_mod_party/party/R/MOB.R
- __MACOSX/FPRF_scripts/source_mod_party/party/R/._MOB.R
- FPRF_scripts/source_mod_party/party/R/Plot.R
- __MACOSX/FPRF_scripts/source_mod_party/party/R/._Plot.R
- FPRF_scripts/source_mod_party/party/R/Predict.R
- __MACOSX/FPRF_scripts/source_mod_party/party/R/._Predict.R
- FPRF_scripts/source_mod_party/party/R/Print.R
- __MACOSX/FPRF_scripts/source_mod_party/party/R/._Print.R
- FPRF_scripts/source_mod_party/party/R/RandomForest.R
- __MACOSX/FPRF_scripts/source_mod_party/party/R/._RandomForest.R
- FPRF_scripts/source_mod_party/party/R/reweight.R
- __MACOSX/FPRF_scripts/source_mod_party/party/R/._reweight.R
- FPRF_scripts/source_mod_party/party/R/Utils.R
- __MACOSX/FPRF_scripts/source_mod_party/party/R/._Utils.R
- FPRF_scripts/source_mod_party/party/R/Variables.R
- __MACOSX/FPRF_scripts/source_mod_party/party/R/._Variables.R
- FPRF_scripts/source_mod_party/party/R/varimp.R
- __MACOSX/FPRF_scripts/source_mod_party/party/R/._varimp.R
- FPRF_scripts/source_mod_party/party/R/zInitMethods.R
- __MACOSX/FPRF_scripts/source_mod_party/party/R/._zInitMethods.R
- __MACOSX/FPRF_scripts/source_mod_party/party/._R
- FPRF_scripts/source_mod_party/party/src/
- FPRF_scripts/source_mod_party/party/src/.DS_Store
- __MACOSX/FPRF_scripts/source_mod_party/party/src/
- __MACOSX/FPRF_scripts/source_mod_party/party/src/._.DS_Store
- FPRF_scripts/source_mod_party/party/src/Classes.c
- __MACOSX/FPRF_scripts/source_mod_party/party/src/._Classes.c
- FPRF_scripts/source_mod_party/party/src/Classes.h
- __MACOSX/FPRF_scripts/source_mod_party/party/src/._Classes.h
- FPRF_scripts/source_mod_party/party/src/Classes.o
- __MACOSX/FPRF_scripts/source_mod_party/party/src/._Classes.o
- FPRF_scripts/source_mod_party/party/src/Convenience.c
- __MACOSX/FPRF_scripts/source_mod_party/party/src/._Convenience.c
- FPRF_scripts/source_mod_party/party/src/Convenience.h
- __MACOSX/FPRF_scripts/source_mod_party/party/src/._Convenience.h
- FPRF_scripts/source_mod_party/party/src/Convenience.o
- __MACOSX/FPRF_scripts/source_mod_party/party/src/._Convenience.o
- FPRF_scripts/source_mod_party/party/src/Distributions.c
- __MACOSX/FPRF_scripts/source_mod_party/party/src/._Distributions.c
- FPRF_scripts/source_mod_party/party/src/Distributions.h
- __MACOSX/FPRF_scripts/source_mod_party/party/src/._Distributions.h
- FPRF_scripts/source_mod_party/party/src/Distributions.o
- __MACOSX/FPRF_scripts/source_mod_party/party/src/._Distributions.o
- FPRF_scripts/source_mod_party/party/src/IndependenceTest.c
- __MACOSX/FPRF_scripts/source_mod_party/party/src/._IndependenceTest.c
- FPRF_scripts/source_mod_party/party/src/IndependenceTest.h
- __MACOSX/FPRF_scripts/source_mod_party/party/src/._IndependenceTest.h
- FPRF_scripts/source_mod_party/party/src/IndependenceTest.o
- __MACOSX/FPRF_scripts/source_mod_party/party/src/._IndependenceTest.o
- FPRF_scripts/source_mod_party/party/src/LinearStatistic.c
- __MACOSX/FPRF_scripts/source_mod_party/party/src/._LinearStatistic.c
- FPRF_scripts/source_mod_party/party/src/LinearStatistic.h
- __MACOSX/FPRF_scripts/source_mod_party/party/src/._LinearStatistic.h
- FPRF_scripts/source_mod_party/party/src/LinearStatistic.o
- __MACOSX/FPRF_scripts/source_mod_party/party/src/._LinearStatistic.o
- FPRF_scripts/source_mod_party/party/src/Makevars
- __MACOSX/FPRF_scripts/source_mod_party/party/src/._Makevars
- FPRF_scripts/source_mod_party/party/src/mvt.f
- __MACOSX/FPRF_scripts/source_mod_party/party/src/._mvt.f
- FPRF_scripts/source_mod_party/party/src/mvt.h
- __MACOSX/FPRF_scripts/source_mod_party/party/src/._mvt.h
- FPRF_scripts/source_mod_party/party/src/mvt.o
- __MACOSX/FPRF_scripts/source_mod_party/party/src/._mvt.o
- FPRF_scripts/source_mod_party/party/src/Node.c
- __MACOSX/FPRF_scripts/source_mod_party/party/src/._Node.c
- FPRF_scripts/source_mod_party/party/src/Node.h
- __MACOSX/FPRF_scripts/source_mod_party/party/src/._Node.h
- FPRF_scripts/source_mod_party/party/src/Node.o
- __MACOSX/FPRF_scripts/source_mod_party/party/src/._Node.o
- FPRF_scripts/source_mod_party/party/src/party.h
- __MACOSX/FPRF_scripts/source_mod_party/party/src/._party.h
- FPRF_scripts/source_mod_party/party/src/party.so
- __MACOSX/FPRF_scripts/source_mod_party/party/src/._party.so
- FPRF_scripts/source_mod_party/party/src/Predict.c
- __MACOSX/FPRF_scripts/source_mod_party/party/src/._Predict.c
- FPRF_scripts/source_mod_party/party/src/Predict.h
- __MACOSX/FPRF_scripts/source_mod_party/party/src/._Predict.h
- FPRF_scripts/source_mod_party/party/src/Predict.o
- __MACOSX/FPRF_scripts/source_mod_party/party/src/._Predict.o
- FPRF_scripts/source_mod_party/party/src/RandomForest.c
- __MACOSX/FPRF_scripts/source_mod_party/party/src/._RandomForest.c
- FPRF_scripts/source_mod_party/party/src/RandomForest.o
- __MACOSX/FPRF_scripts/source_mod_party/party/src/._RandomForest.o
- FPRF_scripts/source_mod_party/party/src/S3Classes.c
- __MACOSX/FPRF_scripts/source_mod_party/party/src/._S3Classes.c
- FPRF_scripts/source_mod_party/party/src/S3Classes.h
- __MACOSX/FPRF_scripts/source_mod_party/party/src/._S3Classes.h
- FPRF_scripts/source_mod_party/party/src/S3Classes.o
- __MACOSX/FPRF_scripts/source_mod_party/party/src/._S3Classes.o
- FPRF_scripts/source_mod_party/party/src/Splits.c
- __MACOSX/FPRF_scripts/source_mod_party/party/src/._Splits.c
- FPRF_scripts/source_mod_party/party/src/Splits.h
- __MACOSX/FPRF_scripts/source_mod_party/party/src/._Splits.h
- FPRF_scripts/source_mod_party/party/src/Splits.o
- __MACOSX/FPRF_scripts/source_mod_party/party/src/._Splits.o
- FPRF_scripts/source_mod_party/party/src/SurrogateSplits.c
- __MACOSX/FPRF_scripts/source_mod_party/party/src/._SurrogateSplits.c
- FPRF_scripts/source_mod_party/party/src/SurrogateSplits.h
- __MACOSX/FPRF_scripts/source_mod_party/party/src/._SurrogateSplits.h
- FPRF_scripts/source_mod_party/party/src/SurrogateSplits.o
- __MACOSX/FPRF_scripts/source_mod_party/party/src/._SurrogateSplits.o
- FPRF_scripts/source_mod_party/party/src/symbols.rds
- __MACOSX/FPRF_scripts/source_mod_party/party/src/._symbols.rds
- FPRF_scripts/source_mod_party/party/src/TestStatistic.c
- __MACOSX/FPRF_scripts/source_mod_party/party/src/._TestStatistic.c
- FPRF_scripts/source_mod_party/party/src/TestStatistic.h
- __MACOSX/FPRF_scripts/source_mod_party/party/src/._TestStatistic.h
- FPRF_scripts/source_mod_party/party/src/TestStatistic.o
- __MACOSX/FPRF_scripts/source_mod_party/party/src/._TestStatistic.o
- FPRF_scripts/source_mod_party/party/src/TreeGrow.c
- __MACOSX/FPRF_scripts/source_mod_party/party/src/._TreeGrow.c
- FPRF_scripts/source_mod_party/party/src/TreeGrow.h
- __MACOSX/FPRF_scripts/source_mod_party/party/src/._TreeGrow.h
- FPRF_scripts/source_mod_party/party/src/TreeGrow.o
- __MACOSX/FPRF_scripts/source_mod_party/party/src/._TreeGrow.o
- FPRF_scripts/source_mod_party/party/src/Utils.c
- __MACOSX/FPRF_scripts/source_mod_party/party/src/._Utils.c
- FPRF_scripts/source_mod_party/party/src/Utils.h
- __MACOSX/FPRF_scripts/source_mod_party/party/src/._Utils.h
- FPRF_scripts/source_mod_party/party/src/Utils.o
- __MACOSX/FPRF_scripts/source_mod_party/party/src/._Utils.o
- __MACOSX/FPRF_scripts/source_mod_party/party/._src
- FPRF_scripts/source_mod_party/party/tests/
- FPRF_scripts/source_mod_party/party/tests/bugfixes.R
- __MACOSX/FPRF_scripts/source_mod_party/party/tests/
- __MACOSX/FPRF_scripts/source_mod_party/party/tests/._bugfixes.R
- FPRF_scripts/source_mod_party/party/tests/bugfixes.Rout.save
- __MACOSX/FPRF_scripts/source_mod_party/party/tests/._bugfixes.Rout.save
- FPRF_scripts/source_mod_party/party/tests/Distributions.R
- __MACOSX/FPRF_scripts/source_mod_party/party/tests/._Distributions.R
- FPRF_scripts/source_mod_party/party/tests/Distributions.Rout.save
- __MACOSX/FPRF_scripts/source_mod_party/party/tests/._Distributions.Rout.save
- FPRF_scripts/source_mod_party/party/tests/Examples/
- FPRF_scripts/source_mod_party/party/tests/Examples/party-Ex.Rout.save
- __MACOSX/FPRF_scripts/source_mod_party/party/tests/Examples/
- __MACOSX/FPRF_scripts/source_mod_party/party/tests/Examples/._party-Ex.Rout.save
- __MACOSX/FPRF_scripts/source_mod_party/party/tests/._Examples
- FPRF_scripts/source_mod_party/party/tests/IndependenceTest-regtest.R
- __MACOSX/FPRF_scripts/source_mod_party/party/tests/._IndependenceTest-regtest.R
- FPRF_scripts/source_mod_party/party/tests/IndependenceTest-regtest.Rout.save
- __MACOSX/FPRF_scripts/source_mod_party/party/tests/._IndependenceTest-regtest.Rout.save
- FPRF_scripts/source_mod_party/party/tests/LinearStatistic-regtest.R
- __MACOSX/FPRF_scripts/source_mod_party/party/tests/._LinearStatistic-regtest.R
- FPRF_scripts/source_mod_party/party/tests/LinearStatistic-regtest.Rout.save
- __MACOSX/FPRF_scripts/source_mod_party/party/tests/._LinearStatistic-regtest.Rout.save
- FPRF_scripts/source_mod_party/party/tests/mob.R
- __MACOSX/FPRF_scripts/source_mod_party/party/tests/._mob.R
- FPRF_scripts/source_mod_party/party/tests/mob.Rout.save
- __MACOSX/FPRF_scripts/source_mod_party/party/tests/._mob.Rout.save
- FPRF_scripts/source_mod_party/party/tests/Node-regtest.R
- __MACOSX/FPRF_scripts/source_mod_party/party/tests/._Node-regtest.R
- FPRF_scripts/source_mod_party/party/tests/Node-regtest.Rout.save
- __MACOSX/FPRF_scripts/source_mod_party/party/tests/._Node-regtest.Rout.save
- FPRF_scripts/source_mod_party/party/tests/Predict-regtest.R
- __MACOSX/FPRF_scripts/source_mod_party/party/tests/._Predict-regtest.R
- FPRF_scripts/source_mod_party/party/tests/Predict-regtest.Rout.save
- __MACOSX/FPRF_scripts/source_mod_party/party/tests/._Predict-regtest.Rout.save
- FPRF_scripts/source_mod_party/party/tests/RandomForest-regtest.R
- __MACOSX/FPRF_scripts/source_mod_party/party/tests/._RandomForest-regtest.R
- FPRF_scripts/source_mod_party/party/tests/RandomForest-regtest.Rout.save
- __MACOSX/FPRF_scripts/source_mod_party/party/tests/._RandomForest-regtest.Rout.save
- FPRF_scripts/source_mod_party/party/tests/Splits-regtest.R
- __MACOSX/FPRF_scripts/source_mod_party/party/tests/._Splits-regtest.R
- FPRF_scripts/source_mod_party/party/tests/Splits-regtest.Rout.save
- __MACOSX/FPRF_scripts/source_mod_party/party/tests/._Splits-regtest.Rout.save
- FPRF_scripts/source_mod_party/party/tests/t1.RData
- __MACOSX/FPRF_scripts/source_mod_party/party/tests/._t1.RData
- FPRF_scripts/source_mod_party/party/tests/TestStatistic-regtest.R
[truncated: 28 more entries]
