# Supplementary material for: A Robust and Accurate Method for Feature Selection and Prioritization from Multi-Class OMICs Data
Source: PLoS One. 2014 Sep 23;9(9):e107801. doi: 10.1371/journal.pone.0107801 (PMC4172658; doi:10.1371/journal.pone.0107801)
Supplement: Code S1 — Supplementary methods and the implementation/evaluation in R of the FPRF method. (ZIP) [file pone.0107801.s004.zip › FPRF_scripts/fprf_scripts.R]

require(DFP)
require(party)


summary.conf.matrix <- function(cm, ...) {
    
    ## Number of groups
    Ngp <- nrow(cm)
    
    ## Total : TP + TN + FP + FN
    Tot <- sum(cm)
    
    ## TP : True positive item : All items on diagonal
    TP <- diag(cm)
    
    ## TP + TN : sum of diagonal = All correct identification
    TP_TN <- sum(TP)
    
    ## TP + FP : sum of columns : Automatic classification
    TP_FP <- colSums(cm)
    
    ## TP + FN : sum of rows : Manual classification
    TP_FN <- rowSums(cm)
    
    ## FP : False positive items
    FP <- TP_FP - TP    

    ## FN : False negative item
    FN <- TP_FN - TP

    ## TN : True Negative = Total - TP - FP - FN
    TN <- rep(Tot, Ngp) - TP - FP - FN

    ## The 8 basic ratios
    ## Recall = TP / (TP + FN) = 1 - FNR
    Recall <- TP / (TP_FN)

    ## Specificity = TN / (TN + FP) = 1 - FPR
    Specificity <- TN / (TN + FP)

    ## Precision = TP / (TP + FP) = 1 - FDR
    Precision <- TP / (TP_FP)
    
    ## F-score = F-measure = F1 score = Harmonic mean of Precision and recall
    Fmeasure <- 2 * ((Precision * Recall) / (Precision + Recall))
    Fmeasure[is.nan(Fmeasure)] <- 0
	Fscore <- mean(Fmeasure)
    Gmean <- prod(Recall)^(1/Ngp)
	
    ## General statistics
    Accuracy <- ((TP + TN) / (TP + TN + FP + FN))
	Gmean.acc <- prod(Accuracy)^(1/Ngp)
    Error <- 1 - Accuracy
	
    ## Create a data frame with all results
    res <- list(data.frame(Fmeasure = Fmeasure, Recall = Recall, Precision = Precision, Specificity = Specificity, Accuracy, Error), Gmean, Fscore, Gmean.acc)
    return(res)
}
# "expr.data" must be an ExpressionSet onject and the corresponding "pheno" field must contain the column "class"
boot.sam.eval <- function(expr.data, nboot = 30, p = 70, zeta = 0.5, piVal = 0.8, ntr=1000) {
    
	bootSam <- round((table(expr.data$class)/100)*p) # percentage of samples to keep
	print("bootSam..")
	print(bootSam)
	
    nclass  <- names(table(expr.data$class))
    id.class <- list()
    for(i in 1:length(nclass)) {
		print(nclass[i])
        id.class[[i]] <- which(nclass[i] == expr.data$class)
		print(length(id.class[[i]]))
    }
	
	size.fs.vsr <- rep(0, nboot)
	size.fs.fp  <- rep(0, nboot)
	size.fs.bor <- rep(0, nboot)
	
	cnt.vsr.rf.all <- 0
	cnt.bor.rf.all <- 0
	cnt.fp.mrf.all <- 0
	
	list.fs.vsr.rf.all <- list()
	list.fs.bor.rf.all <- list()
	list.fs.fp.mrf.all <- list()
	list.fs.fp.mrf.30  <- list()
	list.fs.fp.mrf.50  <- list()
	list.fs.fp.mrf.100 <- list()
	list.fs.fp.mrf.150 <- list()
	list.fs.fp.mrf.200 <- list()
	list.fs.fp.mrf.250 <- list()
	list.fs.fp.mrf.300 <- list()
	
    fs.freq.vsr.rf.all <- rep(0,dim(exprs(expr.data))[1])
	fs.freq.bor.rf.all <- rep(0,dim(exprs(expr.data))[1])
	fs.freq.fp.mrf.all <- rep(0,dim(exprs(expr.data))[1])
	fs.freq.fp.mrf.30  <- rep(0,dim(exprs(expr.data))[1])
    fs.freq.fp.mrf.50  <- rep(0,dim(exprs(expr.data))[1])
    fs.freq.fp.mrf.100 <- rep(0,dim(exprs(expr.data))[1])
    fs.freq.fp.mrf.150 <- rep(0,dim(exprs(expr.data))[1])
	fs.freq.fp.mrf.200 <- rep(0,dim(exprs(expr.data))[1])
    fs.freq.fp.mrf.250 <- rep(0,dim(exprs(expr.data))[1])
	fs.freq.fp.mrf.300 <- rep(0,dim(exprs(expr.data))[1])
	
	## for the binom statistical test
	stability.feats <- data.frame(st.pv.vsr.rf.all=rep(0,dim(exprs(expr.data))[1]),
								  st.pv.bor.rf.all=rep(0,dim(exprs(expr.data))[1]),
								  st.pv.fp.mrf.all=rep(0,dim(exprs(expr.data))[1]),
								  st.pv.fp.mrf.30=rep(0,dim(exprs(expr.data))[1]),
								  st.pv.fp.mrf.50=rep(0,dim(exprs(expr.data))[1]),
								  st.pv.fp.mrf.100=rep(0,dim(exprs(expr.data))[1]),
								  st.pv.fp.mrf.150=rep(0,dim(exprs(expr.data))[1]),
								  st.pv.fp.mrf.200=rep(0,dim(exprs(expr.data))[1]),
								  st.pv.fp.mrf.250=rep(0,dim(exprs(expr.data))[1]),
								  st.pv.fp.mrf.300=rep(0,dim(exprs(expr.data))[1]))

    ## overall ov-acc, f-score, g-mean
	acc.vsr.rf.all <- rep(0,nboot)
	acc.bor.rf.all <- rep(0,nboot)
	acc.fp.mrf.all <- rep(0,nboot)
	acc.fp.mrf.30  <- rep(0,nboot)
    acc.fp.mrf.50  <- rep(0,nboot)
	acc.fp.mrf.100 <- rep(0,nboot)
	acc.fp.mrf.150 <- rep(0,nboot)
	acc.fp.mrf.200 <- rep(0,nboot)
	acc.fp.mrf.250 <- rep(0,nboot)
	acc.fp.mrf.300 <- rep(0,nboot)
	
    gmean.vsr.rf.all  <- rep(0,nboot)
	gmean.bor.rf.all  <- rep(0,nboot)
	gmean.fp.mrf.all <- rep(0,nboot)
	gmean.fp.mrf.30  <- rep(0,nboot)
    gmean.fp.mrf.50  <- rep(0,nboot)
    gmean.fp.mrf.100 <- rep(0,nboot)
    gmean.fp.mrf.150 <- rep(0,nboot)
	gmean.fp.mrf.200 <- rep(0,nboot)
    gmean.fp.mrf.250 <- rep(0,nboot)
	gmean.fp.mrf.300 <- rep(0,nboot)
	
	fscore.vsr.rf.all <- rep(0,nboot)
	fscore.bor.rf.all <- rep(0,nboot)
	fscore.fp.mrf.all <- rep(0,nboot)
	fscore.fp.mrf.30  <- rep(0,nboot)
    fscore.fp.mrf.50  <- rep(0,nboot)
    fscore.fp.mrf.100 <- rep(0,nboot)
    fscore.fp.mrf.150 <- rep(0,nboot)
	fscore.fp.mrf.200 <- rep(0,nboot)
	fscore.fp.mrf.250 <- rep(0,nboot)
	fscore.fp.mrf.300 <- rep(0,nboot)
	
	## Fuzzy Discretization
	mfs <- calculateMembershipFunctions(expr.data, skipFactor = 3)
	print("calculateMembershipFunctions <DONE>")
    
    for(i in 1:nboot) {
	
        list.ids.train <- list()
        list.ids.test  <- list()
		
        #################### SAMPLING FROM EACH CLASS
        for(j in 1:length(nclass)) {
            list.ids.train[[j]] <- sample(id.class[[j]],bootSam[j])
			list.ids.test[[j]]  <- id.class[[j]][which((id.class[[j]] %in% list.ids.train[[j]]) == FALSE)]
        }
        print("Sample size:")
        print(dim(expr.data[,unlist(list.ids.train)]))
        
        #################### FEATURE SELECTION 
        print("Feature selection..")
		time_dvs <- system.time(dvs <- discretizeExpressionValues(expr.data[,unlist(list.ids.train)], mfs, zeta = zeta, overlapping=2))
		print("discretizeExpressionValues <DONE>")
        ## Find fuzzy patterns <FPs>
		time_fps <- system.time(fps <- calculateFuzzyPatterns(expr.data[,unlist(list.ids.train)], dvs, piVal, overlapping=2))
		print("calculateFuzzyPatterns <DONE>")
		listFPs <- lapply(names(table(expr.data[,unlist(list.ids.train)]$class)), 
		                  FUN= function(c) { fp = showFuzzyPatterns(fps, c); 
						                     which( (rownames(expr.data[,unlist(list.ids.train)]) %in% names(fp)) == TRUE)})
        print("Length of Fuzzy Patterns:")
        print(lapply(listFPs, FUN = length))
		
        ## Run varSelRF
        time_vsr <- system.time(res_vsr <- varSelRF(t(exprs(expr.data)[,unlist(list.ids.train)]), as.factor(expr.data$class[unlist(list.ids.train)])))
        print(time_vsr)
		id_feat_vsr <- which((rownames(expr.data) %in% res_vsr$selected.vars) == TRUE)
		
		## Run boruta
        time_bor <- system.time(res_bor <- Boruta(x = t(exprs(expr.data)[,unlist(list.ids.train)]), y=as.factor(expr.data$class[unlist(list.ids.train)])))
		print(time_bor)
		print(head(getSelectedAttributes(res_bor)))
		print(head(rownames(expr.data)))
		id_feat_bor <- which((paste("X",rownames(expr.data),sep="") %in% getSelectedAttributes(res_bor)) == TRUE)
		#id_feat_bor <- which((rownames(expr.data) %in% getSelectedAttributes(res_bor)) == TRUE)
		print(length(id_feat_bor))
		
		## Store the number of selected features
		dfp.features <- rownames(expr.data)[unique(unlist(listFPs))]
		vsr.features <- rownames(expr.data)[id_feat_vsr]
		bor.features <- rownames(expr.data)[id_feat_bor]
		size.fs.vsr[i] <- length(vsr.features)
		size.fs.bor[i] <- length(bor.features)
	    size.fs.fp[i]  <- length(dfp.features)
		
        #################### SETTING DATA 
        print("Datset size <training>: ")
        data <- data.frame(t(exprs(expr.data[,unlist(list.ids.train)])), class = as.factor(expr.data[,unlist(list.ids.train)]$class))
        print(dim(data))
		print("Datset size <test>: ")
		data.test <- data.frame(t(exprs(expr.data[,unlist(list.ids.test)])), class = as.factor(expr.data[,unlist(list.ids.test)]$class))
        print(dim(data.test))
		print("Datset size <varSelRF>: ")
        data_vsr      <- data[,c(id_feat_vsr, ncol(data))]
		data_vsr_test <- data.test[,c(id_feat_vsr, ncol(data.test))]
		print(dim(data_vsr))
		print("Datset size <boruta>: ")
        data_bor      <- data[,c(id_feat_bor, ncol(data))]
		data_bor_test <- data.test[,c(id_feat_bor, ncol(data.test))]
        print(dim(data_bor))
		print("Datset size <cforest>: ")
		map.feats.fp <- data.frame(unlist(listFPs))
		list.dec.fp  <- list()
		cnt <- 1
		for(f in 1:length(nclass)) {
			#print(length(listFPs[[f]]))
			list.dec.fp[[f]] <- c(cnt:(length(listFPs[[f]])+cnt-1) )
			cnt <- cnt + length(listFPs[[f]])
		}
        data_cf  <- data[,c(map.feats.fp[,1], ncol(data))]
		data_cf_test  <- data.test[,c(map.feats.fp[,1], ncol(data.test))]
        print(dim(data_cf))
		print(length(unique(unlist(listFPs))))
		print(head(colnames(data)[unique(unlist(listFPs))]))
		
        #################### PRIORITIZATION 
        print("Classification & Prioritization with RFs..")
		### RF with varSelRF
        vsr.rf <- randomForest(x=data_vsr, y=data_vsr$class, xtest=data_vsr_test, ytest=data_vsr_test$class, ntree=ntr, mtry=length(nclass), importance=TRUE)
		### RF with boruta
        bor.rf <- randomForest(x=data_bor, y=data_bor$class, xtest=data_bor_test, ytest=data_bor_test$class, ntree=ntr, mtry=length(nclass), importance=TRUE)
		### Modified RF based on FPs
        time_fprf <- system.time(fp.mrf <- cforest(class~., data = data_cf, control = cforest_control(ntree = ntr, listFPs = list.dec.fp)))
		print(time_dvs+time_fps+time_fprf)

		#################### COMPUTE IMP. VARIABLES <step>
		print("Variable importance..")
		vsr.rf.imp <- importance(vsr.rf, type=1)
		bor.rf.imp <- importance(bor.rf, type=1)
		fp.mrf.imp <- varimp(fp.mrf)
		fp.mrf.imp.wr <- rep(0,length(unique(unlist(listFPs))))
		names(fp.mrf.imp.wr) <- colnames(data)[unique(unlist(listFPs))]
		for(k in 1:length(fp.mrf.imp.wr)) {
			ids <- which(grepl(names(fp.mrf.imp.wr)[k], names(fp.mrf.imp)) == TRUE)
			fp.mrf.imp.wr[k] <- sum(fp.mrf.imp[ids])
		}
		print(length(fp.mrf.imp.wr))
		
		#################### SELECT THE FEATURES TO ASSESS THE POST_SELECTION ACCURACY
		list.fs.vsr.rf.all[[i]] <- na.omit(rownames(vsr.rf.imp)[sort(vsr.rf.imp, decreasing = TRUE, index.return = TRUE)[[2]]])
		list.fs.bor.rf.all[[i]] <- na.omit(rownames(bor.rf.imp)[sort(bor.rf.imp, decreasing = TRUE, index.return = TRUE)[[2]]])
		list.fs.fp.mrf.all[[i]] <- names(fp.mrf.imp.wr[sort(fp.mrf.imp.wr, decreasing = TRUE, index.return = TRUE)[[2]]])
		list.fs.fp.mrf.30[[i]]  <- na.omit(names(fp.mrf.imp.wr[sort(fp.mrf.imp.wr, decreasing = TRUE, index.return = TRUE)[[2]]])[1:30])
		list.fs.fp.mrf.50[[i]]  <- na.omit(names(fp.mrf.imp.wr[sort(fp.mrf.imp.wr, decreasing = TRUE, index.return = TRUE)[[2]]])[1:50])
		list.fs.fp.mrf.100[[i]] <- na.omit(names(fp.mrf.imp.wr[sort(fp.mrf.imp.wr, decreasing = TRUE, index.return = TRUE)[[2]]])[1:100])
		list.fs.fp.mrf.150[[i]] <- na.omit(names(fp.mrf.imp.wr[sort(fp.mrf.imp.wr, decreasing = TRUE, index.return = TRUE)[[2]]])[1:150])
		list.fs.fp.mrf.200[[i]] <- na.omit(names(fp.mrf.imp.wr[sort(fp.mrf.imp.wr, decreasing = TRUE, index.return = TRUE)[[2]]])[1:200])
		list.fs.fp.mrf.250[[i]] <- na.omit(names(fp.mrf.imp.wr[sort(fp.mrf.imp.wr, decreasing = TRUE, index.return = TRUE)[[2]]])[1:250])
		list.fs.fp.mrf.300[[i]] <- na.omit(names(fp.mrf.imp.wr[sort(fp.mrf.imp.wr, decreasing = TRUE, index.return = TRUE)[[2]]])[1:300])
		
		cnt.vsr.rf.all <- cnt.vsr.rf.all + length(list.fs.vsr.rf.all[[i]])
		cnt.bor.rf.all <- cnt.bor.rf.all + length(list.fs.bor.rf.all[[i]])
		cnt.fp.mrf.all <- cnt.fp.mrf.all + length(list.fs.fp.mrf.all[[i]])
	
		print("Number of selected features..")
		ids.vsr.rf.all <- which((colnames(data) %in% list.fs.vsr.rf.all[[i]]) == TRUE)
		print(length(ids.vsr.rf.all))
		fs.freq.vsr.rf.all[ids.vsr.rf.all] <- fs.freq.vsr.rf.all[ids.vsr.rf.all] + 1
		
		ids.bor.rf.all <- which((colnames(data) %in% list.fs.bor.rf.all[[i]]) == TRUE)
		print(length(ids.bor.rf.all))
		fs.freq.bor.rf.all[ids.bor.rf.all] <- fs.freq.bor.rf.all[ids.bor.rf.all] + 1
		
		ids.fp.mrf.all <- which((colnames(data) %in% list.fs.fp.mrf.all[[i]]) == TRUE)
		print(length(ids.fp.mrf.all))
		fs.freq.fp.mrf.all[ids.fp.mrf.all] <- fs.freq.fp.mrf.all[ids.fp.mrf.all] + 1
		
		ids.fp.mrf.30 <- which((colnames(data) %in% list.fs.fp.mrf.30[[i]]) == TRUE)
		print(length(ids.fp.mrf.30))
		fs.freq.fp.mrf.30[ids.fp.mrf.30] <- fs.freq.fp.mrf.30[ids.fp.mrf.30] + 1
		
		ids.fp.mrf.50 <- which((colnames(data) %in% list.fs.fp.mrf.50[[i]]) == TRUE)
		print(length(ids.fp.mrf.50))
		fs.freq.fp.mrf.50[ids.fp.mrf.50] <- fs.freq.fp.mrf.50[ids.fp.mrf.50] + 1
		
		ids.fp.mrf.100 <- which((colnames(data) %in% list.fs.fp.mrf.100[[i]]) == TRUE)
		print(length(ids.fp.mrf.100))
		fs.freq.fp.mrf.100[ids.fp.mrf.100] <- fs.freq.fp.mrf.100[ids.fp.mrf.100] + 1
		
		ids.fp.mrf.150 <- which((colnames(data) %in% list.fs.fp.mrf.150[[i]]) == TRUE)
		print(length(ids.fp.mrf.150))
		fs.freq.fp.mrf.150[ids.fp.mrf.150] <- fs.freq.fp.mrf.150[ids.fp.mrf.150] + 1
		
		ids.fp.mrf.200 <- which((colnames(data) %in% list.fs.fp.mrf.200[[i]]) == TRUE)
		print(length(ids.fp.mrf.200))
		fs.freq.fp.mrf.200[ids.fp.mrf.200] <- fs.freq.fp.mrf.200[ids.fp.mrf.200] + 1
		
		ids.fp.mrf.250 <- which((colnames(data) %in% list.fs.fp.mrf.250[[i]]) == TRUE)
		print(length(ids.fp.mrf.250))
		fs.freq.fp.mrf.250[ids.fp.mrf.250] <- fs.freq.fp.mrf.250[ids.fp.mrf.250] + 1
		
		ids.fp.mrf.300 <- which((colnames(data) %in% list.fs.fp.mrf.300[[i]]) == TRUE)
		print(length(ids.fp.mrf.300))
		fs.freq.fp.mrf.300[ids.fp.mrf.300] <- fs.freq.fp.mrf.300[ids.fp.mrf.300] + 1
		
		#################### EVALUATE THE ACCURACY
		print("Evaluate the accuracy..")
		
		#ev.vsr.rf.all <- vsr.rf
		ev.vsr.rf.all <- randomForest(x=data[,c(ids.vsr.rf.all,ncol(data))], y=data$class,
					                   xtest=data.test[,c(ids.vsr.rf.all,ncol(data.test))], ytest=data.test$class, ntree=ntr)
									   
		#ev.bor.rf.all <- bor.rf		
		ev.bor.rf.all <- randomForest(x=data[,c(ids.bor.rf.all,ncol(data))], y=data$class,
					                   xtest=data.test[,c(ids.bor.rf.all,ncol(data.test))], ytest=data.test$class, ntree=ntr)
		
		ev.fp.mrf.all <- randomForest(x=data[,c(ids.fp.mrf.all,ncol(data))], y=data$class,
						               xtest=data.test[,c(ids.fp.mrf.all,ncol(data.test))], ytest=data.test$class, ntree=ntr)
											   
		ev.fp.mrf.30  <- randomForest(x=data[,c(ids.fp.mrf.30,ncol(data))], y=data$class,
						               xtest=data.test[,c(ids.fp.mrf.30,ncol(data.test))], ytest=data.test$class, ntree=ntr)
									   				   
		ev.fp.mrf.50  <- randomForest(x=data[,c(ids.fp.mrf.50,ncol(data))], y=data$class,
						               xtest=data.test[,c(ids.fp.mrf.50,ncol(data.test))], ytest=data.test$class, ntree=ntr)
									   
		ev.fp.mrf.100 <- randomForest(x=data[,c(ids.fp.mrf.100,ncol(data))], y=data$class,
						               xtest=data.test[,c(ids.fp.mrf.100,ncol(data.test))], ytest=data.test$class, ntree=ntr)
	
		ev.fp.mrf.150 <- randomForest(x=data[,c(ids.fp.mrf.150,ncol(data))], y=data$class,
						               xtest=data.test[,c(ids.fp.mrf.150,ncol(data.test))], ytest=data.test$class, ntree=ntr)
									   
		ev.fp.mrf.200 <- randomForest(x=data[,c(ids.fp.mrf.200,ncol(data))], y=data$class,
						               xtest=data.test[,c(ids.fp.mrf.200,ncol(data.test))], ytest=data.test$class, ntree=ntr)
									   
		ev.fp.mrf.250 <- randomForest(x=data[,c(ids.fp.mrf.250,ncol(data))], y=data$class,
						               xtest=data.test[,c(ids.fp.mrf.250,ncol(data.test))], ytest=data.test$class, ntree=ntr)
									   
		ev.fp.mrf.300 <- randomForest(x=data[,c(ids.fp.mrf.300,ncol(data))], y=data$class,
						               xtest=data.test[,c(ids.fp.mrf.300,ncol(data.test))], ytest=data.test$class, ntree=ntr)
		
		## Get the evaluation metrics from each confusion matrix
		gmet.ev.vsr.rf.all <- summary.conf.matrix(ev.vsr.rf.all$confusion[,-ncol(ev.vsr.rf.all$confusion)])
		gmet.ev.bor.rf.all <- summary.conf.matrix(ev.bor.rf.all$confusion[,-ncol(ev.bor.rf.all$confusion)])
		gmet.ev.fp.mrf.all <- summary.conf.matrix(ev.fp.mrf.all$confusion[,-ncol(ev.fp.mrf.all$confusion)])  		
		gmet.ev.fp.mrf.30  <- summary.conf.matrix(ev.fp.mrf.30$confusion[,-ncol(ev.fp.mrf.30$confusion)])  		
		gmet.ev.fp.mrf.50  <- summary.conf.matrix(ev.fp.mrf.50$confusion[,-ncol(ev.fp.mrf.50$confusion)])  
		gmet.ev.fp.mrf.100 <- summary.conf.matrix(ev.fp.mrf.100$confusion[,-ncol(ev.fp.mrf.100$confusion)]) 
		gmet.ev.fp.mrf.150 <- summary.conf.matrix(ev.fp.mrf.150$confusion[,-ncol(ev.fp.mrf.150$confusion)])
		gmet.ev.fp.mrf.200 <- summary.conf.matrix(ev.fp.mrf.200$confusion[,-ncol(ev.fp.mrf.200$confusion)])  
		gmet.ev.fp.mrf.250 <- summary.conf.matrix(ev.fp.mrf.250$confusion[,-ncol(ev.fp.mrf.250$confusion)]) 
		gmet.ev.fp.mrf.300 <- summary.conf.matrix(ev.fp.mrf.300$confusion[,-ncol(ev.fp.mrf.300$confusion)])
		
		## Get the accuracy
		acc.vsr.rf.all[i] <- mean(ev.vsr.rf.all$test$predicted == data.test$class)
		acc.bor.rf.all[i] <- mean(ev.bor.rf.all$test$predicted == data.test$class)
		acc.fp.mrf.all[i] <- mean(ev.fp.mrf.all$test$predicted == data.test$class)
		acc.fp.mrf.30[i]  <- mean(ev.fp.mrf.30$test$predicted == data.test$class)
		acc.fp.mrf.50[i]  <- mean(ev.fp.mrf.50$test$predicted == data.test$class)
		acc.fp.mrf.100[i] <- mean(ev.fp.mrf.100$test$predicted == data.test$class)
		acc.fp.mrf.150[i] <- mean(ev.fp.mrf.150$test$predicted == data.test$class)
		acc.fp.mrf.200[i] <- mean(ev.fp.mrf.200$test$predicted == data.test$class)
		acc.fp.mrf.250[i] <- mean(ev.fp.mrf.250$test$predicted == data.test$class)
		acc.fp.mrf.300[i] <- mean(ev.fp.mrf.300$test$predicted == data.test$class)

		## Get the G-mean
		gmean.vsr.rf.all[i] <- gmet.ev.vsr.rf.all[[2]] 
		gmean.bor.rf.all[i] <- gmet.ev.bor.rf.all[[2]] 
		gmean.fp.mrf.all[i] <- gmet.ev.fp.mrf.all[[2]]
		gmean.fp.mrf.30[i]  <- gmet.ev.fp.mrf.30[[2]]
		gmean.fp.mrf.50[i]  <- gmet.ev.fp.mrf.50[[2]]
		gmean.fp.mrf.100[i] <- gmet.ev.fp.mrf.100[[2]]
		gmean.fp.mrf.150[i] <- gmet.ev.fp.mrf.150[[2]]
		gmean.fp.mrf.200[i] <- gmet.ev.fp.mrf.200[[2]]
		gmean.fp.mrf.250[i] <- gmet.ev.fp.mrf.250[[2]]
		gmean.fp.mrf.300[i] <- gmet.ev.fp.mrf.300[[2]]
		
		## Get the Fscore
		fscore.vsr.rf.all[i] <- gmet.ev.vsr.rf.all[[3]] 
		fscore.bor.rf.all[i] <- gmet.ev.bor.rf.all[[3]] 
		fscore.fp.mrf.all[i] <- gmet.ev.fp.mrf.all[[3]]
		fscore.fp.mrf.30[i]  <- gmet.ev.fp.mrf.30[[3]]
		fscore.fp.mrf.50[i]  <- gmet.ev.fp.mrf.50[[3]]
		fscore.fp.mrf.100[i] <- gmet.ev.fp.mrf.100[[3]]
		fscore.fp.mrf.150[i] <- gmet.ev.fp.mrf.150[[3]]
		fscore.fp.mrf.200[i] <- gmet.ev.fp.mrf.200[[3]]
		fscore.fp.mrf.250[i] <- gmet.ev.fp.mrf.250[[3]]
		fscore.fp.mrf.300[i] <- gmet.ev.fp.mrf.300[[3]]
    }
	
	freq.vsr.all  <- rep(0,nboot)
	for(j in 1:nboot) { freq.vsr.all[j] <- length(which(fs.freq.vsr.rf.all == j)) }
	
	freq.bor.all  <- rep(0,nboot)
	for(j in 1:nboot) { freq.bor.all[j] <- length(which(fs.freq.bor.rf.all == j)) }
	
	freq.fp.all  <- rep(0,nboot)
	for(j in 1:nboot) { freq.fp.all[j] <- length(which(fs.freq.fp.mrf.all == j)) }
	
	freq.mrf.30  <- rep(0,nboot)
	for(j in 1:nboot) { freq.mrf.30[j] <- length(which(fs.freq.fp.mrf.30 == j)) }
	
	freq.mrf.50  <- rep(0,nboot)
	for(j in 1:nboot) { freq.mrf.50[j] <- length(which(fs.freq.fp.mrf.50 == j)) }
	
	freq.mrf.100 <- rep(0,nboot)
	for(j in 1:nboot) { freq.mrf.100[j] <- length(which(fs.freq.fp.mrf.100 == j)) }
	
	freq.mrf.150 <- rep(0,nboot)
	for(j in 1:nboot) { freq.mrf.150[j] <- length(which(fs.freq.fp.mrf.150 == j)) }
	
	freq.mrf.200 <- rep(0,nboot)
	for(j in 1:nboot) { freq.mrf.200[j] <- length(which(fs.freq.fp.mrf.200 == j)) }
	
	freq.mrf.250 <- rep(0,nboot)
	for(j in 1:nboot) { freq.mrf.250[j] <- length(which(fs.freq.fp.mrf.250 == j)) }
	
	freq.mrf.300 <- rep(0,nboot)
	for(j in 1:nboot) { freq.mrf.300[j] <- length(which(fs.freq.fp.mrf.300 == j)) }
	
	st.df <- data.frame(freq.vsr.all=freq.vsr.all,
						freq.bor.all=freq.bor.all,
						freq.fp.all=freq.fp.all,
	                    freq.mrf.30=freq.mrf.30,
						freq.mrf.50=freq.mrf.50,
						freq.mrf.100=freq.mrf.100,
						freq.mrf.150=freq.mrf.150,
						freq.mrf.200=freq.mrf.200,
						freq.mrf.250=freq.mrf.250,
						freq.mrf.300=freq.mrf.300)
						
    sc.st      <- list(list.fs.vsr.rf.all, list.fs.bor.rf.all, list.fs.fp.mrf.all, list.fs.fp.mrf.30, 
	                   list.fs.fp.mrf.50, list.fs.fp.mrf.100, list.fs.fp.mrf.150,
					   list.fs.fp.mrf.200, list.fs.fp.mrf.250, list.fs.fp.mrf.300)
		
	sc.st.freq <- list(fs.freq.vsr.rf.all, fs.freq.bor.rf.all, fs.freq.fp.mrf.all, fs.freq.fp.mrf.30, 
					   fs.freq.fp.mrf.50, fs.freq.fp.mrf.100, fs.freq.fp.mrf.150,
					   fs.freq.fp.mrf.200, fs.freq.fp.mrf.250, fs.freq.fp.mrf.300)
					   
	print("Self-cons test..")
	for(i in 1:length(sc.st)) {
		fracs <- lapply(sc.st[[i]], FUN = function(x) length(x)/nrow(expr.data))
		p <- mean(as.numeric(fracs))
		print(paste(" - p:",p,sep=""))
		print(length(sc.st.freq[[i]]))
		sc.st.freq[[i]] <- na.omit(sc.st.freq[[i]])
		print(length(sc.st.freq[[i]]))
		for(j in 1:(length(sc.st.freq[[i]]))) {
		    if(sc.st.freq[[i]][j] > 0) {
				bt <- binom.test(x = sc.st.freq[[i]][j], n = nboot, p = p)
				stability.feats[j,i] <- bt$p.value
			}
			else
				stability.feats[j,i] <- 1
		}
	}
	acc.df <- data.frame(acc.vsr.rf.all, acc.bor.rf.all, acc.fp.mrf.all, acc.fp.mrf.30, acc.fp.mrf.50, acc.fp.mrf.100, acc.fp.mrf.150, acc.fp.mrf.200, acc.fp.mrf.250, acc.fp.mrf.300)
	gm.df  <- data.frame(gmean.vsr.rf.all, gmean.bor.rf.all, acc.fp.mrf.all, gmean.fp.mrf.30, gmean.fp.mrf.50, gmean.fp.mrf.100, gmean.fp.mrf.150, gmean.fp.mrf.200, gmean.fp.mrf.250, gmean.fp.mrf.300)
    fsc.df <- data.frame(fscore.vsr.rf.all, fscore.bor.rf.all, acc.fp.mrf.all, fscore.fp.mrf.30, fscore.fp.mrf.50, fscore.fp.mrf.100, fscore.fp.mrf.150, fscore.fp.mrf.200, fscore.fp.mrf.250, fscore.fp.mrf.300)
	sel.feats <- data.frame(size.fs.vsr, size.fs.bor, size.fs.fp)
    return(list(stability.feats, list.fs.vsr.rf.all, list.fs.bor.rf.all, list.fs.fp.mrf.all, st.df, sc.st, sc.st.freq, acc.df, gm.df, fsc.df, sel.feats))
}
