# Supplementary material for: A Robust and Accurate Method for Feature Selection and Prioritization from Multi-Class OMICs Data
Source: PLoS One. 2014 Sep 23;9(9):e107801. doi: 10.1371/journal.pone.0107801 (PMC4172658; doi:10.1371/journal.pone.0107801)
Supplement: Code S1 — Supplementary methods and the implementation/evaluation in R of the FPRF method. (ZIP) [file pone.0107801.s004.zip › FPRF_scripts/README.txt]

 - DIR "party_fp" contains the modified party package for Mac OS X 
 - DIR "source_mod_party" contains the source code of the party package including the modifications that implement the RF procedure described into the manuscript.
   The original party package can be downloaded from http://cran.r-project.org/web/packages/party/index.html
   Instructions to build the party package from the DIR "source_mod_party":  

		R CMD BUILD --no-vignettes party
		R CMD CHECK party
		
   Instruction to install the new party package in R
   
		install.packages("/Users/vittoriofortino/VittorioPublic/FPRF/party_1.0-11.tar.gz", type="source", repos=NULL);
   
 - FILE "fprf_script.R" contains  two R functions:
		"summary.conf.matrix": to compile the evaluation metrics (Acc, F-score, G-mean, etc.);
		"boot.sam.eval": to run FPRF and compare it with varSelRf and Boruta.
   
 
