# Supplementary material for: A Robust and Accurate Method for Feature Selection and Prioritization from Multi-Class OMICs Data
Source: PLoS One. 2014 Sep 23;9(9):e107801. doi: 10.1371/journal.pone.0107801 (PMC4172658; doi:10.1371/journal.pone.0107801)
Supplement: Code S1 — Supplementary methods and the implementation/evaluation in R of the FPRF method. (ZIP) [file pone.0107801.s004.zip › FPRF_scripts/source_mod_party/party/cleanup]

#!/bin/bash

for f in ./R/*~; do
    rm -f $f
done

for f in ./R/*.ps; do
    rm -f $f
done


for f in ./man/*~; do
    rm -f $f
done

for f in ./man/*.ps; do
    rm -f $f
done

for f in ./inst/doc/*~; do
    rm -f $f
done

for f in ./inst/doc/party-*; do
    rm -f $f
done

for f in ./tests/*~; do
    rm -f $f
done

for f in ./tests/*.ps; do
    rm -f $f
done

for f in ./tests/*~; do
    rm -f $f
done

for f in ./src/*.*o; do
    rm -f $f
done

for f in ./src/*~; do
    rm -f $f
done

for f in ./demo/*~; do
    rm -f $f
done

for f in *~; do
    rm -f $f
done

rm -rf inst/documentation
rm -rf inst/documentation

find . -name "DEADJOE" -exec rm -f {} \;

exit 0
