# Supplementary material for: A Robust and Accurate Method for Feature Selection and Prioritization from Multi-Class OMICs Data
Source: PLoS One. 2014 Sep 23;9(9):e107801. doi: 10.1371/journal.pone.0107801 (PMC4172658; doi:10.1371/journal.pone.0107801)
Supplement: Code S1 — Supplementary methods and the implementation/evaluation in R of the FPRF method. (ZIP) [file pone.0107801.s004.zip › FPRF_scripts/source_mod_party/party/inst/CITATION]

citHeader("To cite party in publications use:")

citEntry(entry="Article",
         title = "Unbiased Recursive Partitioning: A Conditional Inference Framework",
         author = personList(as.person("Torsten Hothorn"), as.person("Kurt Hornik"), 
                             as.person("Achim Zeileis")),
         journal      = "Journal of Computational and Graphical Statistics",
         year         = "2006",
         volume       = "15",
         number       = "3",
         pages        = "651--674",

         textVersion =
         paste("Torsten Hothorn, Kurt Hornik and Achim Zeileis (2006).",
               "Unbiased Recursive Partitioning: A Conditional Inference Framework.",
               "Journal of Computational and Graphical Statistics, 15(3), 651--674."),
	 header = "If ctree() is used cite:"
)

citEntry(entry="Article",
         title = "Model-Based Recursive Partitioning",
         author = personList(as.person("Achim Zeileis"), as.person("Torsten Hothorn"),
	                     as.person("Kurt Hornik")),
         journal      = "Journal of Computational and Graphical Statistics",
         year         = "2008",
         volume       = "17",
         number       = "2",
         pages        = "492--514",

         textVersion =
         paste("Achim Zeileis, Torsten Hothorn and Kurt Hornik (2008).",
               "Model-Based Recursive Partitioning.",
               "Journal of Computational and Graphical Statistics, 17(2), 492--514."),
	 header = "If mob() is used cite:"
)

citEntry(entry="Article",
         title = "Survival Ensembles",
         author = personList(as.person("Torsten Hothorn"), as.person("Peter Buehlmann"),
	                     as.person("Sandrine Dudoit"), as.person("Annette Molinaro"),
                             as.person("Mark Van Der Laan")),
         journal      = "Biostatistics",
         year         = "2006",
         volume       = "7",
         number       = "3",
         pages        = "355--373",

         textVersion =
         paste("Torsten Hothorn, Peter Buehlmann, Sandrine Dudoit, Annette Molinaro and Mark Van Der Laan (2006).",
               "Survival Ensembles.",
               "Biostatistics, 7(3), 355--373."),
	 header = "If cforest() is used cite:"
)

citEntry(entry="Article",
         title = "Bias in Random Forest Variable Importance Measures: Illustrations, Sources and a Solution",
         author = personList(as.person("Carolin Strobl"), as.person("Anne-Laure Boulesteix"),
	                     as.person("Achim Zeileis"), as.person("Torsten Hothorn")),
         journal      = "BMC Bioinformatics",
         year         = "2007",
         volume       = "8",
         number       = "25",
         url          = "http://www.biomedcentral.com/1471-2105/8/25",

         textVersion =
         paste("Carolin Strobl, Anne-Laure Boulesteix, Achim Zeileis and Torsten Hothorn (2007).",
               "Bias in Random Forest Variable Importance Measures: Illustrations, Sources and a Solution.",
               "BMC Bioinformatics, 8(25). URL http://www.biomedcentral.com/1471-2105/8/25."),
	 
)

citEntry(entry="Article",
         title = "Conditional Variable Importance for Random Forests",
         author = personList(as.person("Carolin Strobl"), as.person("Anne-Laure Boulesteix"),
	                     as.person("Thomas Kneib"), as.person("Thomas Augustin"),
                             as.person("Achim Zeileis")),
         journal      = "BMC Bioinformatics",
         year         = "2008",
         volume       = "9",
         number       = "307",
         url          = "http://www.biomedcentral.com/1471-2105/9/307",

         textVersion =
         paste("Carolin Strobl, Anne-Laure Boulesteix, Thomas Kneib, Thomas Augustin and Achim Zeileis (2008).",
               "Conditional Variable Importance for Random Forests.",
               "BMC Bioinformatics, 9(307). URL http://www.biomedcentral.com/1471-2105/9/307."),
	 
)
