# Supplementary material for: A Robust and Accurate Method for Feature Selection and Prioritization from Multi-Class OMICs Data
Source: PLoS One. 2014 Sep 23;9(9):e107801. doi: 10.1371/journal.pone.0107801 (PMC4172658; doi:10.1371/journal.pone.0107801)
Supplement: Code S1 — Supplementary methods and the implementation/evaluation in R of the FPRF method. (ZIP) [file pone.0107801.s004.zip › FPRF_scripts/source_mod_party/party/man/fit-methods.Rd]

\name{Fit Methods}
\docType{methods}
\alias{fit-methods}
\alias{fit,StatModel,LearningSample-method}
\title{ Fit `StatModel' Objects to Data }
\description{

    Fit a `StatModel' model to objects of class `LearningSample'.

}
\section{Methods}{
  \describe{
    \item{fit}{\code{signature(model = "StatModel", data = "LearningSample")}:
               fit \code{model} to \code{data}.}
  }
}
\keyword{methods}
