# Supplementary material for: A Robust and Accurate Method for Feature Selection and Prioritization from Multi-Class OMICs Data
Source: PLoS One. 2014 Sep 23;9(9):e107801. doi: 10.1371/journal.pone.0107801 (PMC4172658; doi:10.1371/journal.pone.0107801)
Supplement: Code S1 — Supplementary methods and the implementation/evaluation in R of the FPRF method. (ZIP) [file pone.0107801.s004.zip › FPRF_scripts/source_mod_party/party/man/initialize-methods.Rd]

\name{Initialize Methods}
\docType{methods}
\alias{initialize}
\alias{initialize-methods}
\alias{initialize,ExpectCovarInfluence-method}
\alias{initialize,ExpectCovar-method}
\alias{initialize,LinStatExpectCovar-method}
\alias{initialize,LinStatExpectCovarMPinv-method}
\alias{initialize,svd_mem-method}
\alias{initialize,VariableFrame-method}
\title{ Methods for Function initialize in Package `party' }
\description{
  Methods for function \code{initialize} in package \pkg{party} -- those are
  internal functions not to be called by users.
}
\section{Methods}{
\describe{

\item{.Object = "ExpectCovarInfluence"}{\code{new("ExpectCovarInfluence")}}

\item{.Object = "ExpectCovar"}{\code{new("ExpectCovar")}}

\item{.Object = "LinStatExpectCovar"}{\code{new("LinStatExpectCovar")}}

\item{.Object = "LinStatExpectCovarMPinv"}{\code{new("LinStatExpectCovarMPinv")}}

\item{.Object = "VariableFrame"}{\code{new("VariableFrame")}}

}}
\keyword{methods}
