# Supplementary material for: A Robust and Accurate Method for Feature Selection and Prioritization from Multi-Class OMICs Data
Source: PLoS One. 2014 Sep 23;9(9):e107801. doi: 10.1371/journal.pone.0107801 (PMC4172658; doi:10.1371/journal.pone.0107801)
Supplement: Code S1 — Supplementary methods and the implementation/evaluation in R of the FPRF method. (ZIP) [file pone.0107801.s004.zip › FPRF_scripts/source_mod_party/party/man/initVariableFrame-methods.Rd]

\name{initVariableFrame-methods}
\docType{methods}
\alias{initVariableFrame}
\alias{initVariableFrame-methods}
\alias{initVariableFrame,data.frame-method}
\alias{initVariableFrame,matrix-method}
\title{Set-up VariableFrame objects}
\description{
 Set-up VariableFrame objects
}
\section{Methods}{
These methods are not to be called by the user.
\describe{

\item{\code{signature(obj = "data.frame")}}{
converges a data frame to VariableFrame
}

\item{\code{signature(obj = "matrix")}}{
converges a matrix to VariableFrame
}
}}
\keyword{methods}
