# Supplementary material for: A Robust and Accurate Method for Feature Selection and Prioritization from Multi-Class OMICs Data
Source: PLoS One. 2014 Sep 23;9(9):e107801. doi: 10.1371/journal.pone.0107801 (PMC4172658; doi:10.1371/journal.pone.0107801)
Supplement: Code S1 — Supplementary methods and the implementation/evaluation in R of the FPRF method. (ZIP) [file pone.0107801.s004.zip › FPRF_scripts/source_mod_party/party/man/SplittingNode-class.Rd]

\name{SplittingNode Class}
\docType{class}
\alias{SplittingNode-class}
\alias{TerminalNode-class}
\alias{TerminalModelNode-class}

\title{Class "SplittingNode"}
\description{  
    A list representing the inner node of a binary tree.
}
\section{Extends}{
Class \code{"list"}, from data part.
Class \code{"vector"}, by class \code{"list"}. See
\code{\link{BinaryTree-class}} for more details.
}
\keyword{classes}
