# Supplementary material for: A Robust and Accurate Method for Feature Selection and Prioritization from Multi-Class OMICs Data
Source: PLoS One. 2014 Sep 23;9(9):e107801. doi: 10.1371/journal.pone.0107801 (PMC4172658; doi:10.1371/journal.pone.0107801)
Supplement: Code S1 — Supplementary methods and the implementation/evaluation in R of the FPRF method. (ZIP) [file pone.0107801.s004.zip › FPRF_scripts/source_mod_party/party/man/TreeControl-class.Rd]

\name{TreeControl Class}
\docType{class}
\alias{TreeControl-class}
\alias{TreeControl}

\title{Class "TreeControl"}
\description{ 
   Objects of this class represent the hyper parameter setting for tree
   growing.
}
\section{Objects from the Class}{
Objects can be created by \code{\link{ctree_control}}.
}
\section{Slots}{
  \describe{
    \item{\code{varctrl}:}{Object of class \code{"VariableControl"}.}
    \item{\code{splitctrl}:}{Object of class \code{"SplitControl"}.}
    \item{\code{gtctrl}:}{Object of class \code{"GlobalTestControl"}.}
    \item{\code{tgctrl}:}{Object of class \code{"TreeGrowControl"}.}
  }
}
\section{Methods}{
No methods defined with class "TreeControl" in the signature.
}
\keyword{classes}
