# Supplementary material for: A Robust and Accurate Method for Feature Selection and Prioritization from Multi-Class OMICs Data
Source: PLoS One. 2014 Sep 23;9(9):e107801. doi: 10.1371/journal.pone.0107801 (PMC4172658; doi:10.1371/journal.pone.0107801)
Supplement: Code S1 — Supplementary methods and the implementation/evaluation in R of the FPRF method. (ZIP) [file pone.0107801.s004.zip › FPRF_scripts/source_mod_party/party/NAMESPACE]

importFrom("coin", "logrank_trafo", "trafo", "id_trafo", "of_trafo")
importFrom("stats", "weights")
importFrom("survival", "Surv", "survfit", "is.Surv")

import("modeltools")
import("methods")
import("zoo")
import("strucchange")
import("sandwich")

importClassesFrom("coin", "ExpectCovar", "ExpectCovarInfluence")

export(ctree, ctree_memory, ctree_control, 
       node_inner, edge_simple, node_terminal,
       node_surv, node_barplot, node_boxplot,
       node_hist, node_density,
       node_scatterplot, node_bivplot,
       where, nodes, conditionalTree,
       treeresponse, response, ptrafo, cforest,
       mob, mob_control,
       reweight, sctest.mob, cforest_control, varimp, varimpAUC,
       cforest_classical, cforest_unbiased, proximity)

exportClasses("BinaryTree", "LearningSample", "SplittingNode",
              "TerminalNode", "TreeControl", "RandomForest", "mob",
              "ForestControl", "TerminalModelNode")
exportMethods("initialize", "fit", "show", "initVariableFrame")

S3method(print, BinaryTree)
S3method(print, nominalSplit)
S3method(print, orderedSplit)
S3method(print, SplittingNode)
S3method(print, TerminalNode)
S3method(print, TerminalModelNode)
S3method(print, RandomForest)
S3method(plot, BinaryTree)
S3method(predict, BinaryTree)
S3method(predict, RandomForest)
S3method(weights, BinaryTree)
S3method(weights, RandomForest)

S3method(coef, mob)
S3method(deviance, mob)
S3method(fitted, mob)
S3method(logLik, mob)
S3method(plot, mob)
S3method(predict, mob)
S3method(print, mob)
S3method(residuals, mob)
### S3method(sctest, mob)
S3method(summary, mob)
S3method(weights, mob)

S3method(reweight, glinearModel)
S3method(reweight, linearModel)
S3method(reweight, survReg)

useDynLib(party)
