# Supplementary material for: A Robust and Accurate Method for Feature Selection and Prioritization from Multi-Class OMICs Data
Source: PLoS One. 2014 Sep 23;9(9):e107801. doi: 10.1371/journal.pone.0107801 (PMC4172658; doi:10.1371/journal.pone.0107801)
Supplement: Code S1 — Supplementary methods and the implementation/evaluation in R of the FPRF method. (ZIP) [file pone.0107801.s004.zip › FPRF_scripts/source_mod_party/party/R/AAA.R]

# $Id: AAA.R 270 2006-09-07 11:28:44Z hothorn $

.onLoad <- function(lib, pkg) {
    GCtorture <<- FALSE
    .Call("party_init", PACKAGE = "party")
    return(TRUE)
}
