# Supplementary material for: A Robust and Accurate Method for Feature Selection and Prioritization from Multi-Class OMICs Data
Source: PLoS One. 2014 Sep 23;9(9):e107801. doi: 10.1371/journal.pone.0107801 (PMC4172658; doi:10.1371/journal.pone.0107801)
Supplement: Code S1 — Supplementary methods and the implementation/evaluation in R of the FPRF method. (ZIP) [file pone.0107801.s004.zip › FPRF_scripts/source_mod_party/party/R/Memory.R]

# $Id: Memory.R 365 2007-09-26 12:46:10Z hothorn $

ctree_memory <- function(object, MPinv = FALSE) {

    inputs <- object@inputs
    responses <- object@responses
    q <- ncol(responses@test_trafo)
    nobs <- inputs@nobs
    ninputs <- inputs@ninputs
    RET <- new("TreeFitMemory")
    expcovinf <- new("ExpectCovarInfluence", q)
    expcovinfss <- new("ExpectCovarInfluence", as.integer(1))
    linexpcov2sample  <- new("LinStatExpectCovar", as.integer(1), q) 
    splitstatistics <- as.double(rep(0, nobs))
    varmemory <- vector(mode = "list", length = ninputs)
    dontuse <- rep(FALSE, ninputs)
    dontusetmp <- rep(FALSE, ninputs)

    for (j in 1:inputs@ninputs) {

        p <- ncol(inputs@transformations[[j]])

        if (MPinv) {
            varmemory[[j]] <- new("LinStatExpectCovarMPinv", p, q)
        } else {
            varmemory[[j]] <- new("LinStatExpectCovar", p, q)
        }
    }

    RET@expcovinf <- expcovinf
    RET@expcovinfss <- expcovinfss
    RET@linexpcov2sample  <- linexpcov2sample
    RET@weights <- as.double(rep(0, nobs))
    RET@varmemory <- varmemory
    RET@dontuse <- dontuse
    RET@dontusetmp <- dontusetmp
    RET@splitstatistics <- splitstatistics
    RET
}
