# Supplementary material for: A Robust and Accurate Method for Feature Selection and Prioritization from Multi-Class OMICs Data
Source: PLoS One. 2014 Sep 23;9(9):e107801. doi: 10.1371/journal.pone.0107801 (PMC4172658; doi:10.1371/journal.pone.0107801)
Supplement: Code S1 — Supplementary methods and the implementation/evaluation in R of the FPRF method. (ZIP) [file pone.0107801.s004.zip › FPRF_scripts/source_mod_party/party/R/Predict.R]

# $Id: Predict.R 503 2012-12-13 09:54:17Z thothorn $

predict.BinaryTree <- function(object, ...) {
    conditionalTree@predict(object, ...)
}

predict.RandomForest <- function(object, OOB = FALSE, ...) {
    RandomForest@predict(object, OOB = OOB, ...)
}


setGeneric("treeresponse", function(object, ...) 
           standardGeneric("treeresponse"))

setMethod("treeresponse", signature = signature(object = "BinaryTree"),
    definition = function(object, newdata = NULL, ...)   
        object@cond_distr_response(newdata = newdata, ...)
)

setMethod("treeresponse", signature = signature(object = "RandomForest"),
    definition = function(object, newdata = NULL, ...)   
        object@cond_distr_response(newdata = newdata, ...)
)


### weights is an S3 generic
###setGeneric("weights", function(object, ...) standardGeneric("weights"))
###
###setMethod("weights", signature = signature(object = "BinaryTree"),
###    definition = function(object, newdata = NULL, ...)
###        object@prediction_weights(newdata = newdata, ...)
###)
###
###setMethod("weights", signature = signature(object = "RandomForest"),
###    definition = function(object, newdata = NULL, OOB = FALSE, ...)
###        object@prediction_weights(newdata = newdata, OOB = OOB, ...)
###)

weights.BinaryTree <- function(object, newdata = NULL, ...)
    object@prediction_weights(newdata = newdata, ...)

weights.RandomForest <- function(object, newdata = NULL, OOB = FALSE, ...)
    object@prediction_weights(newdata = newdata, OOB = OOB, ...)


setGeneric("where", function(object, ...) standardGeneric("where"))

setMethod("where", signature = signature(object = "BinaryTree"),
    definition = function(object, newdata = NULL, ...) {
        if(is.null(newdata)) object@where
	    else object@get_where(newdata = newdata, ...)
    }
)

setMethod("where", signature = signature(object = "RandomForest"),
    definition = function(object, newdata = NULL, ...) {
        if(is.null(newdata)) object@where
	    else object@get_where(newdata = newdata, ...)
    }
)


setGeneric("nodes", function(object, where, ...) standardGeneric("nodes"))

setMethod("nodes", signature = signature(object = "BinaryTree", 
                                         where = "integer"),
    definition = function(object, where, ...)
        lapply(where, function(i) .Call("R_get_nodebynum", object@tree, i))
)

setMethod("nodes", signature = signature(object = "BinaryTree", 
                                         where = "numeric"),
    definition = function(object, where, ...)
        nodes(object, as.integer(where))
)
