# Supplementary material for: A Robust and Accurate Method for Feature Selection and Prioritization from Multi-Class OMICs Data
Source: PLoS One. 2014 Sep 23;9(9):e107801. doi: 10.1371/journal.pone.0107801 (PMC4172658; doi:10.1371/journal.pone.0107801)
Supplement: Code S1 — Supplementary methods and the implementation/evaluation in R of the FPRF method. (ZIP) [file pone.0107801.s004.zip › FPRF_scripts/source_mod_party/party/R/reweight.R]

## S3 generic for re-fitting a model object with new weights
reweight <- function(object, weights, ...) UseMethod("reweight")

reweight.linearModel <- function(object, weights, ...) {
    fit <- linearModel@fit    
    do.call("fit", c(list(object = object$ModelEnv, weights = weights), object$addargs))
}

reweight.glinearModel <- function(object, weights, ...) {
    fit <- glinearModel@fit    
    do.call("fit", c(list(object = object$ModelEnv, weights = weights), object$addargs))
}

reweight.survReg <- function(object, weights, ...) {
     fit <- survReg@fit
     do.call("fit", c(list(object = object$ModelEnv, weights = weights), object$addargs))
}
