# Supplementary material for: A Robust and Accurate Method for Feature Selection and Prioritization from Multi-Class OMICs Data
Source: PLoS One. 2014 Sep 23;9(9):e107801. doi: 10.1371/journal.pone.0107801 (PMC4172658; doi:10.1371/journal.pone.0107801)
Supplement: Code S1 — Supplementary methods and the implementation/evaluation in R of the FPRF method. (ZIP) [file pone.0107801.s004.zip › FPRF_scripts/source_mod_party/party/src/Convenience.h]

                
void C_LinStatExpCov(const double *x, const int p,
                     const double *y, const int q,
                     const double *weights, const int n,
                     const int cexpcovinf, SEXP expcovinf, SEXP ans);
void C_LinStatExpCovMPinv(SEXP linexpcov, double tol);
void C_MLinearStatistic(SEXP linexpcov, SEXP ScoreMatrix, SEXP ans);
double C_TestStatistic(const SEXP linexpcov, const int type, const double tol);
double C_ConditionalPvalue(const double tstat, SEXP linexpcov,
                           const int type, double tol,
                           int *maxpts, double *releps, double *abseps);
