# Supplementary material for: A Robust and Accurate Method for Feature Selection and Prioritization from Multi-Class OMICs Data
Source: PLoS One. 2014 Sep 23;9(9):e107801. doi: 10.1371/journal.pone.0107801 (PMC4172658; doi:10.1371/journal.pone.0107801)
Supplement: Code S1 — Supplementary methods and the implementation/evaluation in R of the FPRF method. (ZIP) [file pone.0107801.s004.zip › FPRF_scripts/source_mod_party/party/src/Distributions.h]

double C_quadformConditionalPvalue(const double tstat, const double df);
double C_maxabsConditionalPvalue(const double tstat, const double *Sigma, const int pq,
                                 int *maxpts, double *releps, double *abseps, double *tol);
void C_MonteCarlo(double *pvalues, SEXP learnsample, SEXP weights,
                  SEXP fitmem, SEXP varctrl, SEXP gtctrl, double *ans);
