# Supplementary material for: A Robust and Accurate Method for Feature Selection and Prioritization from Multi-Class OMICs Data
Source: PLoS One. 2014 Sep 23;9(9):e107801. doi: 10.1371/journal.pone.0107801 (PMC4172658; doi:10.1371/journal.pone.0107801)
Supplement: Code S1 — Supplementary methods and the implementation/evaluation in R of the FPRF method. (ZIP) [file pone.0107801.s004.zip › FPRF_scripts/source_mod_party/party/src/IndependenceTest.h]

void C_GlobalTest(SEXP learnsample, SEXP weights, SEXP fitmem, SEXP varctrl, 
                  SEXP gtestctrl, double minsplit, double *teststat, double *criterion, int depth);
void C_TeststatPvalue(const SEXP linexpcov, const SEXP varctrl,
                      double *ans_teststat, double *ans_pvalue);
void C_TeststatCriterion(const SEXP linexpcov, const SEXP varctrl, 
                         double *ans_teststat, double *ans_criterion);
