# Supplementary material for: A Robust and Accurate Method for Feature Selection and Prioritization from Multi-Class OMICs Data
Source: PLoS One. 2014 Sep 23;9(9):e107801. doi: 10.1371/journal.pone.0107801 (PMC4172658; doi:10.1371/journal.pone.0107801)
Supplement: Code S1 — Supplementary methods and the implementation/evaluation in R of the FPRF method. (ZIP) [file pone.0107801.s004.zip › FPRF_scripts/source_mod_party/party/src/LinearStatistic.h]

void C_LinearStatistic(const double *x, const int p,
                       const double *y, const int q,
                       const double *weights, const int n,
                       double *ans);
void C_ExpectCovarInfluence(const double* y, const int q,
                            const double* weights, const int n,
                            SEXP ans);
void C_ExpectCovarLinearStatistic(const double* x, const int p,
                                  const double* y, const int q,
                                  const double* weights, const int n,
                                  const SEXP expcovinf, SEXP ans);
void C_PermutedLinearStatistic(const double *x, const int p,
                               const double *y, const int q,
                               const int n, const int nperm,
                               const int *indx, const int *perm,
                               double *ans);
SEXP R_ExpectCovarInfluence(SEXP y, SEXP weights);
