# Supplementary material for: A Robust and Accurate Method for Feature Selection and Prioritization from Multi-Class OMICs Data
Source: PLoS One. 2014 Sep 23;9(9):e107801. doi: 10.1371/journal.pone.0107801 (PMC4172658; doi:10.1371/journal.pone.0107801)
Supplement: Code S1 — Supplementary methods and the implementation/evaluation in R of the FPRF method. (ZIP) [file pone.0107801.s004.zip › FPRF_scripts/source_mod_party/party/src/mvt.f]

*
*    $Id: mvt.f 520 2013-07-11 07:31:47Z thothorn $
*
      SUBROUTINE MVTDST( N, NU, LOWER, UPPER, INFIN, CORREL, DELTA, 
     &                   MAXPTS, ABSEPS, RELEPS, ERROR, VALUE, INFORM )       
*
*     A subroutine for computing non-central multivariate t probabilities.
*     This subroutine uses an algorithm (QRSVN) described in the paper
*     "Comparison of Methods for the Computation of Multivariate 
*         t-Probabilities", by Alan Genz and Frank Bretz
*         J. Comp. Graph. Stat. 11 (2002), pp. 950-971.
*
*          Alan Genz 
*          Department of Mathematics
*          Washington State University 
*          Pullman, WA 99164-3113
*          Email : AlanGenz@wsu.edu
*
*	Original source available from
*	http://www.math.wsu.edu/faculty/genz/software/fort77/mvtdstpack.f
*
*	This is version 28/05/2013
*
*  Parameters
*
*     N      INTEGER, the number of variables.    
*     NU     INTEGER, the number of degrees of freedom.
*            If NU < 1, then an MVN probability is computed.
*     LOWER  DOUBLE PRECISION, array of lower integration limits.
*     UPPER  DOUBLE PRECISION, array of upper integration limits.
*     INFIN  INTEGER, array of integration limits flags:
*             if INFIN(I) < 0, Ith limits are (-infinity, infinity);
*             if INFIN(I) = 0, Ith limits are (-infinity, UPPER(I)];
*             if INFIN(I) = 1, Ith limits are [LOWER(I), infinity);
*             if INFIN(I) = 2, Ith limits are [LOWER(I), UPPER(I)].
*     CORREL DOUBLE PRECISION, array of correlation coefficients; 
*            the correlation coefficient in row I column J of the 
*            correlation matrixshould be stored in 
*               CORREL( J + ((I-2)*(I-1))/2 ), for J < I.
*            The correlation matrix must be positive semi-definite.
*     DELTA  DOUBLE PRECISION, array of non-centrality parameters.
*     MAXPTS INTEGER, maximum number of function values allowed. This 
*            parameter can be used to limit the time. A sensible 
*            strategy is to start with MAXPTS = 1000*N, and then
*            increase MAXPTS if ERROR is too large.
*     ABSEPS DOUBLE PRECISION absolute error tolerance.
*     RELEPS DOUBLE PRECISION relative error tolerance.
*     ERROR  DOUBLE PRECISION estimated absolute error, 
*            with 99% confidence level.
*     VALUE  DOUBLE PRECISION estimated value for the integral
*     INFORM INTEGER, termination status parameter:
*            if INFORM = 0, normal completion with ERROR < EPS;
*            if INFORM = 1, completion with ERROR > EPS and MAXPTS 
*                           function vaules used; increase MAXPTS to 
*                           decrease ERROR;
*            if INFORM = 2, N > 1000 or N < 1.
*            if INFORM = 3, correlation matrix not positive semi-definite.
*
      EXTERNAL MVSUBR
      INTEGER N, ND, NU, INFIN(*), MAXPTS, INFORM, IVLS
      DOUBLE PRECISION CORREL(*), LOWER(*), UPPER(*), DELTA(*), RELEPS, 
     &                 ABSEPS, ERROR, VALUE, E(1), V(1)
      COMMON /PTBLCK/IVLS
      IVLS = 0

      IF ( N .GT. 1000 .OR. N .LT. 1 ) THEN
         VALUE = 0
         ERROR = 1
         INFORM = 2
      ELSE
         CALL MVINTS( N, NU, CORREL, LOWER, UPPER, DELTA, INFIN,
     &                   ND, VALUE, ERROR, INFORM )
         IF ( INFORM .EQ. 0 .AND. ND .GT. 0 ) THEN
*
*           Call the lattice rule integration subroutine
*
            CALL MVKBRV( ND, IVLS, MAXPTS, 1, MVSUBR, ABSEPS, RELEPS, 
     &                    E(1), V, INFORM )
            ERROR = E(1)
            VALUE = V(1)
         ENDIF
      ENDIF
      
      END
*
      SUBROUTINE MVSUBR( N, W, NF, F )
*     
*     Integrand subroutine
*
      INTEGER N, NF, NUIN, INFIN(*), NL
      DOUBLE PRECISION W(*),F(*), LOWER(*),UPPER(*), CORREL(*), DELTA(*)
      PARAMETER ( NL = 1000 )
      INTEGER INFI(NL), NU, ND, INFORM, NY 
      DOUBLE PRECISION COV(NL*(NL+1)/2), A(NL), B(NL), DL(NL), Y(NL)
      DOUBLE PRECISION MVCHNV, SNU, R, VL, ER, DI, EI
      SAVE NU, SNU, INFI, A, B, DL, COV
      IF ( NU .LE. 0 ) THEN
         R = 1
         CALL MVVLSB( N+1, W, R, DL,INFI,A,B,COV, Y, DI,EI, NY, F(1) )
      ELSE
         R = MVCHNV( NU, W(N) )/SNU
         CALL MVVLSB( N  , W, R, DL,INFI,A,B,COV, Y, DI,EI, NY, F(1) )
      END IF
      RETURN
*
*     Entry point for intialization.
*
      ENTRY MVINTS( N, NUIN, CORREL, LOWER, UPPER, DELTA, INFIN, 
     &     ND, VL, ER, INFORM )
*
*     Initialization and computation of covariance Cholesky factor.
*
      CALL MVSORT( N, LOWER, UPPER, DELTA, CORREL, INFIN, Y, .TRUE.,
     &            ND,     A,     B,    DL,    COV,  INFI, INFORM )
      NU = NUIN
      CALL MVSPCL( ND, NU, A, B, DL, COV, INFI, SNU, VL, ER, INFORM )
      END
*
      SUBROUTINE MVSPCL( ND, NU, A,B,DL, COV, INFI, SNU, VL,ER, INFORM )
*
*     Special cases subroutine
*
      DOUBLE PRECISION COV(*), A(*), B(*), DL(*), SNU, R, VL, ER
      INTEGER ND, NU, INFI(*), INFORM
      DOUBLE PRECISION MVBVT, MVSTDT
      IF ( INFORM .GT. 0 ) THEN
         VL = 0
         ER = 1
      ELSE
*     
*        Special cases
*
         IF ( ND .EQ. 0 ) THEN
            ER = 0
*  Code added to fix ND = 0 bug, 24/03/2009 ->
            VL = 1
*  <- Code added to fix ND = 0 bug, 24/03/2009
         ELSE IF ( ND.EQ.1 .AND. ( NU.LT.1 .OR. ABS(DL(1)).EQ.0 ) ) THEN
*     
*           1-d case for normal or central t
*
            VL = 1
            IF ( INFI(1) .NE. 1 ) VL = MVSTDT( NU, B(1) - DL(1) ) 
            IF ( INFI(1) .NE. 0 ) VL = VL - MVSTDT( NU, A(1) - DL(1) ) 
            IF ( VL .LT. 0 ) VL = 0
            ER = 2D-16
            ND = 0
         ELSE IF ( ND .EQ. 2 .AND. 
     &            ( NU .LT. 1 .OR. ABS(DL(1))+ABS(DL(2)) .EQ. 0 ) ) THEN
*     
*           2-d case for normal or central t
*
            IF ( INFI(1) .NE. 0 ) A(1) = A(1) - DL(1)
            IF ( INFI(1) .NE. 1 ) B(1) = B(1) - DL(1)
            IF ( INFI(2) .NE. 0 ) A(2) = A(2) - DL(2)
            IF ( INFI(2) .NE. 1 ) B(2) = B(2) - DL(2)
            IF ( ABS( COV(3) ) .GT. 0 ) THEN
*     
*              2-d nonsingular case
*
               R = SQRT( 1 + COV(2)**2 )
               IF ( INFI(2) .NE. 0 ) A(2) = A(2)/R
               IF ( INFI(2) .NE. 1 ) B(2) = B(2)/R
               COV(2) = COV(2)/R
               VL = MVBVT( NU, A, B, INFI, COV(2) )
               ER = 1D-15
            ELSE
*     
*              2-d singular case
*
               IF ( INFI(1) .NE. 0 ) THEN
                  IF ( INFI(2) .NE. 0 ) A(1) = MAX( A(1), A(2) )
               ELSE
                  IF ( INFI(2) .NE. 0 ) A(1) = A(2)
               END IF
               IF ( INFI(1) .NE. 1 ) THEN
                  IF ( INFI(2) .NE. 1 ) B(1) = MIN( B(1), B(2) ) 
               ELSE
                  IF ( INFI(2) .NE. 1 ) B(1) = B(2)
               END IF
               IF ( INFI(1) .NE. INFI(2) ) INFI(1) = 2
               VL = 1
*  A(1), B(1) Bug Fixed, 28/05/2013
               IF ( INFI(1) .NE. 1 ) VL = MVSTDT( NU, B(1) ) 
               IF ( INFI(1) .NE. 0 ) VL = VL - MVSTDT( NU, A(1) )      
               IF ( VL .LT. 0 ) VL = 0
               ER = 2D-16
            END IF
            ND = 0
         ELSE
            IF ( NU .GT. 0 ) THEN
               SNU = SQRT( DBLE(NU) ) 
            ELSE 
               ND = ND - 1
            END IF
         END IF
      END IF
      END
*
      SUBROUTINE MVVLSB( N,W,R,DL,INFI, A,B,COV, Y, DI,EI, ND, VALUE )      
*     
*     Integrand subroutine
*
      INTEGER N, INFI(*), ND
      DOUBLE PRECISION W(*), R, DL(*), A(*), B(*), COV(*), Y(*)
      INTEGER I, J, IJ, INFA, INFB
      DOUBLE PRECISION SUM, AI, BI, DI, EI, MVPHNV, VALUE
      VALUE = 1
      INFA = 0
      INFB = 0
      ND = 0
      IJ = 0
      DO I = 1, N
         SUM = DL(I)
         DO J = 1, I-1
            IJ = IJ + 1
            IF ( J .LE. ND ) SUM = SUM + COV(IJ)*Y(J)
         END DO
         IF ( INFI(I) .NE. 0 ) THEN
            IF ( INFA .EQ. 1 ) THEN
               AI = MAX( AI, R*A(I) - SUM )
            ELSE
               AI = R*A(I) - SUM 
               INFA = 1
            END IF
         END IF
         IF ( INFI(I) .NE. 1 ) THEN
            IF ( INFB .EQ. 1 ) THEN
               BI = MIN( BI, R*B(I) - SUM )
            ELSE
               BI = R*B(I) - SUM 
               INFB = 1
            END IF
         END IF
         IJ = IJ + 1
         IF ( I .EQ. N .OR. COV(IJ+ND+2) .GT. 0 ) THEN 
            CALL MVLIMS( AI, BI, INFA + INFA + INFB - 1, DI, EI )
            IF ( DI .GE. EI ) THEN
               VALUE = 0
               RETURN
            ELSE
               VALUE = VALUE*( EI - DI )
               ND = ND + 1
               IF ( I .LT. N ) Y(ND) = MVPHNV( DI + W(ND)*( EI - DI ) )
               INFA = 0
               INFB = 0
            END IF
         END IF
      END DO
      END
*
      SUBROUTINE MVSORT( N, LOWER, UPPER, DELTA, CORREL, INFIN, Y,PIVOT,
     &                  ND,     A,     B,    DL,    COV,  INFI, INFORM )
*
*     Subroutine to sort integration limits and determine Cholesky factor.
*
      INTEGER N, ND, INFIN(*), INFI(*), INFORM
      LOGICAL PIVOT
      DOUBLE PRECISION     A(*),     B(*),    DL(*),    COV(*), 
     &                 LOWER(*), UPPER(*), DELTA(*), CORREL(*), Y(*)
      INTEGER I, J, K, L, M, II, IJ, IL, JL, JMIN
      DOUBLE PRECISION SUMSQ, AJ, BJ, SUM, EPS, EPSI, D, E
      DOUBLE PRECISION CVDIAG, AMIN, BMIN, DEMIN, MVTDNS
      PARAMETER ( EPS = 1D-10 )
      INFORM = 0
      IJ = 0
      II = 0
      ND = N
      DO I = 1, N
         A(I) = 0
         B(I) = 0
         DL(I) = 0
         INFI(I) = INFIN(I) 
         IF ( INFI(I) .LT. 0 ) THEN
            ND = ND - 1
         ELSE 
            IF ( INFI(I) .NE. 0 ) A(I) = LOWER(I)
            IF ( INFI(I) .NE. 1 ) B(I) = UPPER(I)
            DL(I) = DELTA(I)
         ENDIF
         DO J = 1, I-1
            IJ = IJ + 1
            II = II + 1
            COV(IJ) = CORREL(II)
         END DO
         IJ = IJ + 1
         COV(IJ) = 1
      END DO
*
*     First move any doubly infinite limits to innermost positions.
*
      IF ( ND .GT. 0 ) THEN
         DO I = N, ND + 1, -1
            IF ( INFI(I) .GE. 0 ) THEN 
               DO J = 1, I-1
                  IF ( INFI(J) .LT. 0 ) THEN
                     CALL MVSWAP( J, I, A, B, DL, INFI, N, COV )
                     GO TO 10
                  ENDIF
               END DO
            ENDIF
 10         CONTINUE
         END DO
*
*     Sort remaining limits and determine Cholesky factor.
*
         II = 0
         JL = ND
         DO I = 1, ND
*
*        Determine the integration limits for variable with minimum
*        expected probability and interchange that variable with Ith.
*
            DEMIN = 1
            JMIN = I
            CVDIAG = 0
            IJ = II
            EPSI = EPS*I
            IF ( .NOT. PIVOT ) JL = I
            DO J = I, JL
               IF ( COV(IJ+J) .GT. EPSI ) THEN
                  SUMSQ = SQRT( COV(IJ+J) )
                  SUM = DL(J) 
                  DO K = 1, I-1
                     SUM = SUM + COV(IJ+K)*Y(K)
                  END DO
                  AJ = ( A(J) - SUM )/SUMSQ
                  BJ = ( B(J) - SUM )/SUMSQ
                  CALL MVLIMS( AJ, BJ, INFI(J), D, E )
                  IF ( DEMIN .GE. E - D ) THEN
                     JMIN = J
                     AMIN = AJ
                     BMIN = BJ
                     DEMIN = E - D
                     CVDIAG = SUMSQ
                  ENDIF
               ENDIF
               IJ = IJ + J 
            END DO
            IF ( JMIN .GT. I ) THEN
               CALL MVSWAP( I, JMIN, A, B, DL, INFI, N, COV )
            END IF
            IF ( COV(II+I) .LT. -EPSI ) THEN
               INFORM = 3
            END IF
            COV(II+I) = CVDIAG
*
*        Compute Ith column of Cholesky factor.
*        Compute expected value for Ith integration variable and
*         scale Ith covariance matrix row and limits.
*
            IF ( CVDIAG .GT. 0 ) THEN
               IL = II + I
               DO L = I+1, ND
                  COV(IL+I) = COV(IL+I)/CVDIAG
                  IJ = II + I
                  DO J = I+1, L
                     COV(IL+J) = COV(IL+J) - COV(IL+I)*COV(IJ+I)
                     IJ = IJ + J
                  END DO
                  IL = IL + L
               END DO
* 
*              Expected Y = -( density(b) - density(a) )/( b - a )
* 
               IF ( DEMIN .GT. EPSI ) THEN
                  Y(I) = 0
                  IF ( INFI(I) .NE. 0 ) Y(I) =        MVTDNS( 0, AMIN )        
                  IF ( INFI(I) .NE. 1 ) Y(I) = Y(I) - MVTDNS( 0, BMIN )        
                  Y(I) = Y(I)/DEMIN
               ELSE
                  IF ( INFI(I) .EQ. 0 ) Y(I) = BMIN
                  IF ( INFI(I) .EQ. 1 ) Y(I) = AMIN
                  IF ( INFI(I) .EQ. 2 ) Y(I) = ( AMIN + BMIN )/2
               END IF
               DO J = 1, I
                  II = II + 1
                  COV(II) = COV(II)/CVDIAG
               END DO
                A(I) =  A(I)/CVDIAG
                B(I) =  B(I)/CVDIAG
               DL(I) = DL(I)/CVDIAG
            ELSE
               IL = II + I
               DO L = I+1, ND
                  COV(IL+I) = 0
                  IL = IL + L
               END DO
*
*        If the covariance matrix diagonal entry is zero, 
*         permute limits and rows, if necessary.
*
*
               DO J = I-1, 1, -1
                  IF ( ABS( COV(II+J) ) .GT. EPSI ) THEN
                      A(I) =  A(I)/COV(II+J)
                      B(I) =  B(I)/COV(II+J)
                     DL(I) = DL(I)/COV(II+J)
                     IF ( COV(II+J) .LT. 0 ) THEN
                        CALL MVSSWP( A(I), B(I) ) 
                        IF ( INFI(I) .NE. 2 ) INFI(I) = 1 - INFI(I)
                     END IF
                     DO L = 1, J
                        COV(II+L) = COV(II+L)/COV(II+J)
                     END DO
                     DO L = J+1, I-1 
                        IF( COV((L-1)*L/2+J+1) .GT. 0 ) THEN
                           IJ = II
                           DO K = I-1, L, -1 
                              DO M = 1, K
                                 CALL MVSSWP( COV(IJ-K+M), COV(IJ+M) )
                              END DO
                              CALL MVSSWP(  A(K),  A(K+1) ) 
                              CALL MVSSWP(  B(K),  B(K+1) ) 
                              CALL MVSSWP( DL(K), DL(K+1) ) 
                              M = INFI(K)
                              INFI(K) = INFI(K+1)
                              INFI(K+1) = M
                              IJ = IJ - K 
                           END DO
                           GO TO 20
                        END IF
                     END DO
                     GO TO 20
                  END IF
                  COV(II+J) = 0
               END DO
 20            II = II + I
               Y(I) = 0
            END IF
         END DO
      ENDIF
      END
*
      DOUBLE PRECISION FUNCTION MVTDNS( NU, X )
      INTEGER NU, I
      DOUBLE PRECISION X, PROD, PI, SQTWPI
      PARAMETER (     PI = 3.141592653589793D0 )
      PARAMETER ( SQTWPI = 2.506628274631001D0 )
      MVTDNS = 0
      IF ( NU .GT. 0 ) THEN
         PROD = 1/SQRT( DBLE(NU) )
         DO I = NU - 2, 1, -2
            PROD = PROD*( I + 1 )/I
         END DO
         IF ( MOD( NU, 2 ) .EQ. 0 ) THEN
            PROD = PROD/2
         ELSE
            PROD = PROD/PI
         END IF
         MVTDNS = PROD/SQRT( 1 + X*X/NU )**( NU + 1 )
      ELSE
        IF ( ABS(X) .LT. 10 ) MVTDNS = EXP( -X*X/2 )/SQTWPI
      END IF
      END
*
      SUBROUTINE MVLIMS( A, B, INFIN, LOWER, UPPER )
      DOUBLE PRECISION A, B, LOWER, UPPER, MVPHI
      INTEGER INFIN
      LOWER = 0
      UPPER = 1
      IF ( INFIN .GE. 0 ) THEN
         IF ( INFIN .NE. 0 ) LOWER = MVPHI(A)
         IF ( INFIN .NE. 1 ) UPPER = MVPHI(B)
      ENDIF
      UPPER = MAX( UPPER, LOWER )
      END      
*
      SUBROUTINE MVSSWP( X, Y )
      DOUBLE PRECISION X, Y, T
      T = X
      X = Y
      Y = T
      END
*
      SUBROUTINE MVSWAP( P, Q, A, B, D, INFIN, N, C )
*
*     Swaps rows and columns P and Q in situ, with P <= Q.
*
      DOUBLE PRECISION A(*), B(*), C(*), D(*)
      INTEGER INFIN(*), P, Q, N, I, J, II, JJ
      CALL MVSSWP( A(P), A(Q) )
      CALL MVSSWP( B(P), B(Q) )
      CALL MVSSWP( D(P), D(Q) )
      J = INFIN(P)
      INFIN(P) = INFIN(Q)
      INFIN(Q) = J
      JJ = ( P*( P - 1 ) )/2
      II = ( Q*( Q - 1 ) )/2
      CALL MVSSWP( C(JJ+P), C(II+Q) )
      DO J = 1, P-1
         CALL MVSSWP( C(JJ+J), C(II+J) )
      END DO
      JJ = JJ + P
      DO I = P+1, Q-1
         CALL MVSSWP( C(JJ+P), C(II+I) )
         JJ = JJ + I
      END DO
      II = II + Q
      DO I = Q+1, N
         CALL MVSSWP( C(II+P), C(II+Q) )
         II = II + I
      END DO
      END
*
      DOUBLE PRECISION FUNCTION MVPHI(Z)
*     
*     Normal distribution probabilities accurate to 1d-15.
*     Reference: J.L. Schonfelder, Math Comp 32(1978), pp 1232-1240. 
*     
      INTEGER I, IM
      DOUBLE PRECISION A(0:43), BM, B, BP, P, RTWO, T, XA, Z
      PARAMETER( RTWO = 1.414213562373095048801688724209D0, IM = 24 )
      SAVE A
      DATA ( A(I), I = 0, 43 )/
     &    6.10143081923200417926465815756D-1,
     &   -4.34841272712577471828182820888D-1,
     &    1.76351193643605501125840298123D-1,
     &   -6.0710795609249414860051215825D-2,
     &    1.7712068995694114486147141191D-2,
     &   -4.321119385567293818599864968D-3, 
     &    8.54216676887098678819832055D-4, 
     &   -1.27155090609162742628893940D-4,
     &    1.1248167243671189468847072D-5, 3.13063885421820972630152D-7,      
     &   -2.70988068537762022009086D-7, 3.0737622701407688440959D-8,
     &    2.515620384817622937314D-9, -1.028929921320319127590D-9,
     &    2.9944052119949939363D-11, 2.6051789687266936290D-11,
     &   -2.634839924171969386D-12, -6.43404509890636443D-13,
     &    1.12457401801663447D-13, 1.7281533389986098D-14, 
     &   -4.264101694942375D-15, -5.45371977880191D-16,
     &    1.58697607761671D-16, 2.0899837844334D-17, 
     &   -5.900526869409D-18, -9.41893387554D-19, 2.14977356470D-19, 
     &    4.6660985008D-20, -7.243011862D-21, -2.387966824D-21, 
     &    1.91177535D-22, 1.20482568D-22, -6.72377D-25, -5.747997D-24,
     &   -4.28493D-25, 2.44856D-25, 4.3793D-26, -8.151D-27, -3.089D-27, 
     &    9.3D-29, 1.74D-28, 1.6D-29, -8.0D-30, -2.0D-30 /       
*     
      XA = ABS(Z)/RTWO
      IF ( XA .GT. 100 ) THEN
         P = 0
      ELSE
         T = ( 8*XA - 30 ) / ( 4*XA + 15 )
         BM = 0
         B  = 0
         DO I = IM, 0, -1 
            BP = B
            B  = BM
            BM = T*B - BP  + A(I)
         END DO
         P = EXP( -XA*XA )*( BM - BP )/4
      END IF
      IF ( Z .GT. 0 ) P = 1 - P
      MVPHI = P
      END
*
      DOUBLE PRECISION FUNCTION MVPHNV(P)
*
*	ALGORITHM AS241  APPL. STATIST. (1988) VOL. 37, NO. 3
*
*	Produces the normal deviate Z corresponding to a given lower
*	tail area of P.
*
*	The hash sums below are the sums of the mantissas of the
*	coefficients.   They are included for use in checking
*	transcription.
*
      DOUBLE PRECISION SPLIT1, SPLIT2, CONST1, CONST2, 
     *     A0, A1, A2, A3, A4, A5, A6, A7, B1, B2, B3, B4, B5, B6, B7, 
     *     C0, C1, C2, C3, C4, C5, C6, C7, D1, D2, D3, D4, D5, D6, D7, 
     *     E0, E1, E2, E3, E4, E5, E6, E7, F1, F2, F3, F4, F5, F6, F7, 
     *     P, Q, R
      PARAMETER ( SPLIT1 = 0.425, SPLIT2 = 5,
     *            CONST1 = 0.180625D0, CONST2 = 1.6D0 )
*     
*     Coefficients for P close to 0.5
*     
      PARAMETER (
     *     A0 = 3.38713 28727 96366 6080D0,
     *     A1 = 1.33141 66789 17843 7745D+2,
     *     A2 = 1.97159 09503 06551 4427D+3,
     *     A3 = 1.37316 93765 50946 1125D+4,
     *     A4 = 4.59219 53931 54987 1457D+4,
     *     A5 = 6.72657 70927 00870 0853D+4,
     *     A6 = 3.34305 75583 58812 8105D+4,
     *     A7 = 2.50908 09287 30122 6727D+3,
     *     B1 = 4.23133 30701 60091 1252D+1,
     *     B2 = 6.87187 00749 20579 0830D+2,
     *     B3 = 5.39419 60214 24751 1077D+3,
     *     B4 = 2.12137 94301 58659 5867D+4,
     *     B5 = 3.93078 95800 09271 0610D+4,
     *     B6 = 2.87290 85735 72194 2674D+4,
     *     B7 = 5.22649 52788 52854 5610D+3 )
*     HASH SUM AB    55.88319 28806 14901 4439
*     
*     Coefficients for P not close to 0, 0.5 or 1.
*     
      PARAMETER (
     *     C0 = 1.42343 71107 49683 57734D0,
     *     C1 = 4.63033 78461 56545 29590D0,
     *     C2 = 5.76949 72214 60691 40550D0,
     *     C3 = 3.64784 83247 63204 60504D0,
     *     C4 = 1.27045 82524 52368 38258D0,
     *     C5 = 2.41780 72517 74506 11770D-1,
     *     C6 = 2.27238 44989 26918 45833D-2,
     *     C7 = 7.74545 01427 83414 07640D-4,
     *     D1 = 2.05319 16266 37758 82187D0,
     *     D2 = 1.67638 48301 83803 84940D0,
     *     D3 = 6.89767 33498 51000 04550D-1,
     *     D4 = 1.48103 97642 74800 74590D-1,
     *     D5 = 1.51986 66563 61645 71966D-2,
     *     D6 = 5.47593 80849 95344 94600D-4,
     *     D7 = 1.05075 00716 44416 84324D-9 )
*     HASH SUM CD    49.33206 50330 16102 89036
*
*	Coefficients for P near 0 or 1.
*
      PARAMETER (
     *     E0 = 6.65790 46435 01103 77720D0,
     *     E1 = 5.46378 49111 64114 36990D0,
     *     E2 = 1.78482 65399 17291 33580D0,
     *     E3 = 2.96560 57182 85048 91230D-1,
     *     E4 = 2.65321 89526 57612 30930D-2,
     *     E5 = 1.24266 09473 88078 43860D-3,
     *     E6 = 2.71155 55687 43487 57815D-5,
     *     E7 = 2.01033 43992 92288 13265D-7,
     *     F1 = 5.99832 20655 58879 37690D-1,
     *     F2 = 1.36929 88092 27358 05310D-1,
     *     F3 = 1.48753 61290 85061 48525D-2,
     *     F4 = 7.86869 13114 56132 59100D-4,
     *     F5 = 1.84631 83175 10054 68180D-5,
     *     F6 = 1.42151 17583 16445 88870D-7,
     *     F7 = 2.04426 31033 89939 78564D-15 )
*     HASH SUM EF    47.52583 31754 92896 71629
*     
      Q = ( 2*P - 1 )/2
      IF ( ABS(Q) .LE. SPLIT1 ) THEN
         R = CONST1 - Q*Q
         MVPHNV = Q*( ( ( ((((A7*R + A6)*R + A5)*R + A4)*R + A3)
     *                  *R + A2 )*R + A1 )*R + A0 )
     *            /( ( ( ((((B7*R + B6)*R + B5)*R + B4)*R + B3)
     *                  *R + B2 )*R + B1 )*R + 1 )
      ELSE
         R = MIN( P, 1 - P )
         IF ( R .GT. 0 ) THEN
            R = SQRT( -LOG(R) )
            IF ( R .LE. SPLIT2 ) THEN
               R = R - CONST2
               MVPHNV = ( ( ( ((((C7*R + C6)*R + C5)*R + C4)*R + C3)
     *                      *R + C2 )*R + C1 )*R + C0 ) 
     *                /( ( ( ((((D7*R + D6)*R + D5)*R + D4)*R + D3)
     *                      *R + D2 )*R + D1 )*R + 1 )
            ELSE
               R = R - SPLIT2
               MVPHNV = ( ( ( ((((E7*R + E6)*R + E5)*R + E4)*R + E3)
     *                      *R + E2 )*R + E1 )*R + E0 )
     *                /( ( ( ((((F7*R + F6)*R + F5)*R + F4)*R + F3)
     *                      *R + F2 )*R + F1 )*R + 1 )
            END IF
         ELSE
            MVPHNV = 9
         END IF
         IF ( Q .LT. 0 ) MVPHNV = - MVPHNV
      END IF
      END
      DOUBLE PRECISION FUNCTION MVBVN( LOWER, UPPER, INFIN, CORREL )
*
*     A function for computing bivariate normal probabilities.
*
*  Parameters
*
*     LOWER  REAL, array of lower integration limits.
*     UPPER  REAL, array of upper integration limits.
*     INFIN  INTEGER, array of integration limits flags:
*            if INFIN(I) = 0, Ith limits are (-infinity, UPPER(I)];
*            if INFIN(I) = 1, Ith limits are [LOWER(I), infinity);
*            if INFIN(I) = 2, Ith limits are [LOWER(I), UPPER(I)].
*     CORREL REAL, correlation coefficient.
*
      DOUBLE PRECISION LOWER(*), UPPER(*), CORREL, MVBVU
      INTEGER INFIN(*)
      IF ( INFIN(1) .EQ. 2  .AND. INFIN(2) .EQ. 2 ) THEN
         MVBVN =  MVBVU ( LOWER(1), LOWER(2), CORREL )
     +           - MVBVU ( UPPER(1), LOWER(2), CORREL )
     +           - MVBVU ( LOWER(1), UPPER(2), CORREL )
     +           + MVBVU ( UPPER(1), UPPER(2), CORREL )
      ELSE IF ( INFIN(1) .EQ. 2  .AND. INFIN(2) .EQ. 1 ) THEN
         MVBVN =  MVBVU ( LOWER(1), LOWER(2), CORREL )
     +           - MVBVU ( UPPER(1), LOWER(2), CORREL )
      ELSE IF ( INFIN(1) .EQ. 1  .AND. INFIN(2) .EQ. 2 ) THEN
         MVBVN =  MVBVU ( LOWER(1), LOWER(2), CORREL )
     +           - MVBVU ( LOWER(1), UPPER(2), CORREL )
      ELSE IF ( INFIN(1) .EQ. 2  .AND. INFIN(2) .EQ. 0 ) THEN
         MVBVN =  MVBVU ( -UPPER(1), -UPPER(2), CORREL )
     +           - MVBVU ( -LOWER(1), -UPPER(2), CORREL )
      ELSE IF ( INFIN(1) .EQ. 0  .AND. INFIN(2) .EQ. 2 ) THEN
         MVBVN =  MVBVU ( -UPPER(1), -UPPER(2), CORREL )
     +           - MVBVU ( -UPPER(1), -LOWER(2), CORREL )
      ELSE IF ( INFIN(1) .EQ. 1  .AND. INFIN(2) .EQ. 0 ) THEN
         MVBVN =  MVBVU ( LOWER(1), -UPPER(2), -CORREL )
      ELSE IF ( INFIN(1) .EQ. 0  .AND. INFIN(2) .EQ. 1 ) THEN
         MVBVN =  MVBVU ( -UPPER(1), LOWER(2), -CORREL )
      ELSE IF ( INFIN(1) .EQ. 1  .AND. INFIN(2) .EQ. 1 ) THEN
         MVBVN =  MVBVU ( LOWER(1), LOWER(2), CORREL )
      ELSE IF ( INFIN(1) .EQ. 0  .AND. INFIN(2) .EQ. 0 ) THEN
         MVBVN =  MVBVU ( -UPPER(1), -UPPER(2), CORREL )
      ELSE
         MVBVN = 1
      END IF
      END 
      DOUBLE PRECISION FUNCTION MVBVU( SH, SK, R )
*
*     A function for computing bivariate normal probabilities;
*       developed using 
*         Drezner, Z. and Wesolowsky, G. O. (1989),
*         On the Computation of the Bivariate Normal Integral,
*         J. Stat. Comput. Simul.. 35 pp. 101-107.
*       with extensive modications for double precisions by    
*         Alan Genz and Yihong Ge
*         Department of Mathematics
*         Washington State University
*         Pullman, WA 99164-3113
*         Email : alangenz@wsu.edu
*
* BVN - calculate the probability that X is larger than SH and Y is
*       larger than SK.
*
* Parameters
*
*   SH  REAL, integration limit
*   SK  REAL, integration limit
*   R   REAL, correlation coefficient
*   LG  INTEGER, number of Gauss Rule Points and Weights
*
      DOUBLE PRECISION BVN, SH, SK, R, ZERO, TWOPI 
      INTEGER I, LG, NG
      PARAMETER ( ZERO = 0, TWOPI = 6.283185307179586D0 ) 
      DOUBLE PRECISION X(10,3), W(10,3), AS, A, B, C, D, RS, XS
      DOUBLE PRECISION MVPHI, SN, ASR, H, K, BS, HS, HK
      SAVE X, W
*     Gauss Legendre Points and Weights, N =  6
      DATA ( W(I,1), X(I,1), I = 1, 3 ) /
     *  0.1713244923791705D+00,-0.9324695142031522D+00,
     *  0.3607615730481384D+00,-0.6612093864662647D+00,
     *  0.4679139345726904D+00,-0.2386191860831970D+00/
*     Gauss Legendre Points and Weights, N = 12
      DATA ( W(I,2), X(I,2), I = 1, 6 ) /
     *  0.4717533638651177D-01,-0.9815606342467191D+00,
     *  0.1069393259953183D+00,-0.9041172563704750D+00,
     *  0.1600783285433464D+00,-0.7699026741943050D+00,
     *  0.2031674267230659D+00,-0.5873179542866171D+00,
     *  0.2334925365383547D+00,-0.3678314989981802D+00,
     *  0.2491470458134029D+00,-0.1252334085114692D+00/
*     Gauss Legendre Points and Weights, N = 20
      DATA ( W(I,3), X(I,3), I = 1, 10 ) /
     *  0.1761400713915212D-01,-0.9931285991850949D+00,
     *  0.4060142980038694D-01,-0.9639719272779138D+00,
     *  0.6267204833410906D-01,-0.9122344282513259D+00,
     *  0.8327674157670475D-01,-0.8391169718222188D+00,
     *  0.1019301198172404D+00,-0.7463319064601508D+00,
     *  0.1181945319615184D+00,-0.6360536807265150D+00,
     *  0.1316886384491766D+00,-0.5108670019508271D+00,
     *  0.1420961093183821D+00,-0.3737060887154196D+00,
     *  0.1491729864726037D+00,-0.2277858511416451D+00,
     *  0.1527533871307259D+00,-0.7652652113349733D-01/
      IF ( ABS(R) .LT. 0.3 ) THEN
         NG = 1
         LG = 3
      ELSE IF ( ABS(R) .LT. 0.75 ) THEN
         NG = 2
         LG = 6
      ELSE 
         NG = 3
         LG = 10
      ENDIF
      H = SH
      K = SK 
      HK = H*K
      BVN = 0
      IF ( ABS(R) .LT. 0.925 ) THEN
         HS = ( H*H + K*K )/2
         ASR = ASIN(R)
         DO I = 1, LG
            SN = SIN(ASR*( X(I,NG)+1 )/2)
            BVN = BVN + W(I,NG)*EXP( ( SN*HK - HS )/( 1 - SN*SN ) )
            SN = SIN(ASR*(-X(I,NG)+1 )/2)
            BVN = BVN + W(I,NG)*EXP( ( SN*HK - HS )/( 1 - SN*SN ) )
         END DO
         BVN = BVN*ASR/(2*TWOPI) + MVPHI(-H)*MVPHI(-K) 
      ELSE
         IF ( R .LT. 0 ) THEN
            K = -K
            HK = -HK
         ENDIF
         IF ( ABS(R) .LT. 1 ) THEN
            AS = ( 1 - R )*( 1 + R )
            A = SQRT(AS)
            BS = ( H - K )**2
            C = ( 4 - HK )/8 
            D = ( 12 - HK )/16
            BVN = A*EXP( -(BS/AS + HK)/2 )
     +             *( 1 - C*(BS - AS)*(1 - D*BS/5)/3 + C*D*AS*AS/5 )
            IF ( HK .GT. -160 ) THEN
               B = SQRT(BS)
               BVN = BVN - EXP(-HK/2)*SQRT(TWOPI)*MVPHI(-B/A)*B
     +                    *( 1 - C*BS*( 1 - D*BS/5 )/3 ) 
            ENDIF
            A = A/2
            DO I = 1, LG
               XS = ( A*(X(I,NG)+1) )**2
               RS = SQRT( 1 - XS )
               BVN = BVN + A*W(I,NG)*
     +              ( EXP( -BS/(2*XS) - HK/(1+RS) )/RS 
     +              - EXP( -(BS/XS+HK)/2 )*( 1 + C*XS*( 1 + D*XS ) ) )
               XS = AS*(-X(I,NG)+1)**2/4
               RS = SQRT( 1 - XS )
               BVN = BVN + A*W(I,NG)*EXP( -(BS/XS + HK)/2 )
     +                    *( EXP( -HK*XS/(2*(1+RS)**2) )/RS 
     +                       - ( 1 + C*XS*( 1 + D*XS ) ) )
            END DO
            BVN = -BVN/TWOPI
         ENDIF
         IF ( R .GT. 0 ) THEN
            BVN =  BVN + MVPHI( -MAX( H, K ) )
         ELSE
            BVN = -BVN 
            IF ( K .GT. H ) THEN
               IF ( H .LT. 0 ) THEN
                  BVN = BVN + MVPHI(K)  - MVPHI(H) 
               ELSE
                  BVN = BVN + MVPHI(-H) - MVPHI(-K) 
               ENDIF
            ENDIF
         ENDIF
      ENDIF
      MVBVU = BVN
      END
*
      DOUBLE PRECISION FUNCTION MVSTDT( NU, T )
*
*     Student t Distribution Function
*
*                       T
*         TSTDNT = C   I  ( 1 + y*y/NU )**( -(NU+1)/2 ) dy
*                   NU -INF
*
      INTEGER NU, J
      DOUBLE PRECISION MVPHI, T, CSTHE, SNTHE, POLYN, TT, TS, RN, PI
      PARAMETER ( PI = 3.141592653589793D0 )
      IF ( NU .LT. 1 ) THEN
         MVSTDT = MVPHI( T )
      ELSE IF ( NU .EQ. 1 ) THEN
         MVSTDT = ( 1 + 2*ATAN( T )/PI )/2
      ELSE IF ( NU .EQ. 2) THEN
         MVSTDT = ( 1 + T/SQRT( 2 + T*T ))/2
      ELSE 
         TT = T*T
         CSTHE = NU/( NU + TT )
         POLYN = 1
         DO J = NU - 2, 2, -2
            POLYN = 1 + ( J - 1 )*CSTHE*POLYN/J
         END DO
         IF ( MOD( NU, 2 ) .EQ. 1 ) THEN
            RN = NU
            TS = T/SQRT(RN)
            MVSTDT = ( 1 + 2*( ATAN( TS ) + TS*CSTHE*POLYN )/PI )/2
         ELSE
            SNTHE = T/SQRT( NU + TT )
            MVSTDT = ( 1 + SNTHE*POLYN )/2
         END IF
         IF ( MVSTDT .LT. 0 ) MVSTDT = 0
      ENDIF
      END
*
      DOUBLE PRECISION FUNCTION MVBVT( NU, LOWER, UPPER, INFIN, CORREL )      
*
*     A function for computing bivariate normal and t probabilities.
*
*  Parameters
*
*     NU     INTEGER degrees of freedom parameter; NU < 1 gives normal case.
*     LOWER  REAL, array of lower integration limits.
*     UPPER  REAL, array of upper integration limits.
*     INFIN  INTEGER, array of integration limits flags:
*            if INFIN(I) = 0, Ith limits are (-infinity, UPPER(I)];
*            if INFIN(I) = 1, Ith limits are [LOWER(I), infinity);
*            if INFIN(I) = 2, Ith limits are [LOWER(I), UPPER(I)].
*     CORREL REAL, correlation coefficient.
*
      DOUBLE PRECISION LOWER(*), UPPER(*), CORREL, MVBVN, MVBVTL
      INTEGER NU, INFIN(*)
      IF ( NU .LT. 1 ) THEN
            MVBVT =  MVBVN ( LOWER, UPPER, INFIN, CORREL )
      ELSE
         IF ( INFIN(1) .EQ. 2  .AND. INFIN(2) .EQ. 2 ) THEN
            MVBVT =  MVBVTL ( NU, UPPER(1), UPPER(2), CORREL )
     +           - MVBVTL ( NU, UPPER(1), LOWER(2), CORREL )
     +           - MVBVTL ( NU, LOWER(1), UPPER(2), CORREL )
     +           + MVBVTL ( NU, LOWER(1), LOWER(2), CORREL )
         ELSE IF ( INFIN(1) .EQ. 2  .AND. INFIN(2) .EQ. 1 ) THEN
            MVBVT =  MVBVTL ( NU, -LOWER(1), -LOWER(2), CORREL )
     +           - MVBVTL ( NU, -UPPER(1), -LOWER(2), CORREL )
         ELSE IF ( INFIN(1) .EQ. 1  .AND. INFIN(2) .EQ. 2 ) THEN
            MVBVT =  MVBVTL ( NU, -LOWER(1), -LOWER(2), CORREL )
     +           - MVBVTL ( NU, -LOWER(1), -UPPER(2), CORREL )
         ELSE IF ( INFIN(1) .EQ. 2  .AND. INFIN(2) .EQ. 0 ) THEN
            MVBVT =  MVBVTL ( NU, UPPER(1), UPPER(2), CORREL )
     +           - MVBVTL ( NU, LOWER(1), UPPER(2), CORREL )
         ELSE IF ( INFIN(1) .EQ. 0  .AND. INFIN(2) .EQ. 2 ) THEN
            MVBVT =  MVBVTL ( NU, UPPER(1), UPPER(2), CORREL )
     +           - MVBVTL ( NU, UPPER(1), LOWER(2), CORREL )
         ELSE IF ( INFIN(1) .EQ. 1  .AND. INFIN(2) .EQ. 0 ) THEN
            MVBVT =  MVBVTL ( NU, -LOWER(1), UPPER(2), -CORREL )
         ELSE IF ( INFIN(1) .EQ. 0  .AND. INFIN(2) .EQ. 1 ) THEN
            MVBVT =  MVBVTL ( NU, UPPER(1), -LOWER(2), -CORREL )
         ELSE IF ( INFIN(1) .EQ. 1  .AND. INFIN(2) .EQ. 1 ) THEN
            MVBVT =  MVBVTL ( NU, -LOWER(1), -LOWER(2), CORREL )
         ELSE IF ( INFIN(1) .EQ. 0  .AND. INFIN(2) .EQ. 0 ) THEN
            MVBVT =  MVBVTL ( NU, UPPER(1), UPPER(2), CORREL )
         ELSE
            MVBVT = 1
         END IF
      END IF
      END
*
      DOUBLE PRECISION FUNCTION MVBVTC( NU, L, U, INFIN, RHO )      
*
*     A function for computing complementary bivariate normal and t 
*       probabilities.
*
*  Parameters
*
*     NU     INTEGER degrees of freedom parameter.
*     L      REAL, array of lower integration limits.
*     U      REAL, array of upper integration limits.
*     INFIN  INTEGER, array of integration limits flags:
*            if INFIN(1) INFIN(2),        then MVBVTC computes
*                 0         0              P( X>U(1), Y>U(2) )
*                 1         0              P( X<L(1), Y>U(2) )
*                 0         1              P( X>U(1), Y<L(2) )
*                 1         1              P( X<L(1), Y<L(2) )
*                 2         0      P( X>U(1), Y>U(2) ) + P( X<L(1), Y>U(2) )
*                 2         1      P( X>U(1), Y<L(2) ) + P( X<L(1), Y<L(2) )
*                 0         2      P( X>U(1), Y>U(2) ) + P( X>U(1), Y<L(2) )
*                 1         2      P( X<L(1), Y>U(2) ) + P( X<L(1), Y<L(2) )
*                 2         2      P( X>U(1), Y<L(2) ) + P( X<L(1), Y<L(2) )
*                               +  P( X>U(1), Y>U(2) ) + P( X<L(1), Y>U(2) )
*
*     RHO    REAL, correlation coefficient.
*
      DOUBLE PRECISION L(*), U(*), LW(2), UP(2), B, RHO, MVBVT
      INTEGER I, NU, INFIN(*), INF(2)
*
      DO I = 1, 2
         IF ( MOD( INFIN(I), 2 ) .EQ. 0 ) THEN
            INF(I) = 1
            LW(I) = U(I) 
         ELSE
            INF(I) = 0
            UP(I) = L(I) 
         END IF
      END DO
      B = MVBVT( NU, LW, UP, INF, RHO )
      DO I = 1, 2
         IF ( INFIN(I) .EQ. 2 ) THEN
            INF(I) = 0
            UP(I) = L(I) 
            B = B + MVBVT( NU, LW, UP, INF, RHO )
         END IF
      END DO
      IF ( INFIN(1) .EQ. 2 .AND. INFIN(2) .EQ. 2 ) THEN
         INF(1) = 1
         LW(1) = U(1) 
         B = B + MVBVT( NU, LW, UP, INF, RHO )
      END IF
      MVBVTC = B
      END
*
      double precision function mvbvtl( nu, dh, dk, r )
*
*     a function for computing bivariate t probabilities.
*
*       Alan Genz
*       Department of Mathematics
*       Washington State University
*       Pullman, Wa 99164-3113
*       Email : alangenz@wsu.edu
*
*    this function is based on the method described by 
*        Dunnett, C.W. and M. Sobel, (1954),
*        A bivariate generalization of Student's t-distribution
*        with tables for certain special cases,
*        Biometrika 41, pp. 153-169.
*
* mvbvtl - calculate the probability that x < dh and y < dk. 
*
* parameters
*
*   nu number of degrees of freedom
*   dh 1st lower integration limit
*   dk 2nd lower integration limit
*   r   correlation coefficient
*
      integer nu, j, hs, ks
      double precision dh, dk, r
      double precision tpi, pi, ors, hrk, krh, bvt, snu 
      double precision gmph, gmpk, xnkh, xnhk, qhrk, hkn, hpk, hkrn
      double precision btnckh, btnchk, btpdkh, btpdhk, one
      parameter ( pi = 3.14159265358979323844d0, tpi = 2*pi, one = 1 )
      snu = sqrt( dble(nu) )
      ors = 1 - r*r  
      hrk = dh - r*dk  
      krh = dk - r*dh  
      if ( abs(hrk) + ors .gt. 0 ) then
         xnhk = hrk**2/( hrk**2 + ors*( nu + dk**2 ) ) 
         xnkh = krh**2/( krh**2 + ors*( nu + dh**2 ) ) 
      else
         xnhk = 0
         xnkh = 0  
      end if
      hs = sign( one, dh - r*dk )  
      ks = sign( one, dk - r*dh ) 
      if ( mod( nu, 2 ) .eq. 0 ) then
         bvt = atan2( sqrt(ors), -r )/tpi 
         gmph = dh/sqrt( 16*( nu + dh**2 ) )  
         gmpk = dk/sqrt( 16*( nu + dk**2 ) )  
         btnckh = 2*atan2( sqrt( xnkh ), sqrt( 1 - xnkh ) )/pi  
         btpdkh = 2*sqrt( xnkh*( 1 - xnkh ) )/pi 
         btnchk = 2*atan2( sqrt( xnhk ), sqrt( 1 - xnhk ) )/pi  
         btpdhk = 2*sqrt( xnhk*( 1 - xnhk ) )/pi 
         do j = 1, nu/2
            bvt = bvt + gmph*( 1 + ks*btnckh ) 
            bvt = bvt + gmpk*( 1 + hs*btnchk ) 
            btnckh = btnckh + btpdkh  
            btpdkh = 2*j*btpdkh*( 1 - xnkh )/( 2*j + 1 )  
            btnchk = btnchk + btpdhk  
            btpdhk = 2*j*btpdhk*( 1 - xnhk )/( 2*j + 1 )  
            gmph = gmph*( 2*j - 1 )/( 2*j*( 1 + dh**2/nu ) ) 
            gmpk = gmpk*( 2*j - 1 )/( 2*j*( 1 + dk**2/nu ) ) 
         end do
      else
         qhrk = sqrt( dh**2 + dk**2 - 2*r*dh*dk + nu*ors )  
         hkrn = dh*dk + r*nu  
         hkn = dh*dk - nu  
         hpk = dh + dk 
         bvt = atan2(-snu*(hkn*qhrk+hpk*hkrn),hkn*hkrn-nu*hpk*qhrk)/tpi  
         if ( bvt .lt. -1d-15 ) bvt = bvt + 1
         gmph = dh/( tpi*snu*( 1 + dh**2/nu ) )  
         gmpk = dk/( tpi*snu*( 1 + dk**2/nu ) )  
         btnckh = sqrt( xnkh )  
         btpdkh = btnckh 
         btnchk = sqrt( xnhk )  
         btpdhk = btnchk  
         do j = 1, ( nu - 1 )/2
            bvt = bvt + gmph*( 1 + ks*btnckh ) 
            bvt = bvt + gmpk*( 1 + hs*btnchk ) 
            btpdkh = ( 2*j - 1 )*btpdkh*( 1 - xnkh )/( 2*j )  
            btnckh = btnckh + btpdkh  
            btpdhk = ( 2*j - 1 )*btpdhk*( 1 - xnhk )/( 2*j )  
            btnchk = btnchk + btpdhk  
            gmph = 2*j*gmph/( ( 2*j + 1 )*( 1 + dh**2/nu ) ) 
            gmpk = 2*j*gmpk/( ( 2*j + 1 )*( 1 + dk**2/nu ) ) 
         end do
      end if
      mvbvtl = bvt 
*
*     end mvbvtl
*
      end
*
      DOUBLE PRECISION FUNCTION MVCHNV( N, P )
*
*                  MVCHNV
*     P =  1 - K  I     exp(-t*t/2) t**(N-1) dt, for N >= 1.
*               N  0
*
      INTEGER I, N, NO
      DOUBLE PRECISION P, TWO, R, RO, LRP, LKN, MVPHNV, MVCHNC
      PARAMETER ( LRP = -.22579135264472743235D0, TWO = 2 )
*                 LRP =   LOG( SQRT( 2/PI ) )
      SAVE NO, LKN
      DATA NO / 0 /
      IF ( N .LE. 1 ) THEN
         R = -MVPHNV( P/2 )
      ELSE IF ( P .LT. 1 ) THEN
         IF ( N .EQ. 2 ) THEN
            R = SQRT( -2*LOG(P) )
         ELSE
            IF ( N .NE. NO ) THEN
               NO = N
               LKN = 0
               DO I = N-2, 2, -2
                  LKN = LKN - LOG( DBLE(I) )
               END DO
               IF ( MOD( N, 2 ) .EQ. 1 ) LKN = LKN + LRP
            END IF
            IF ( N .GE. -5*LOG(1-P)/4 ) THEN
               R = TWO/( 9*N )
               R = N*( -MVPHNV(P)*SQRT(R) + 1 - R )**3
               IF ( R .GT. 2*N+6 ) THEN
                  R = 2*( LKN - LOG(P) ) + ( N - 2 )*LOG(R)
               END IF
            ELSE
               R = EXP( ( LOG( (1-P)*N ) - LKN )*TWO/N )
            END IF
            R = SQRT(R)
            RO = R
            R = MVCHNC( LKN, N, P, R )
            IF ( ABS( R - RO ) .GT. 1D-6 ) THEN
               RO = R
               R = MVCHNC( LKN, N, P, R )
               IF ( ABS( R - RO ) .GT. 1D-6 ) R = MVCHNC( LKN, N, P, R )
            END IF
         END IF
      ELSE
         R = 0
      END IF
      MVCHNV = R
      END
*
      DOUBLE PRECISION FUNCTION MVCHNC( LKN, N, P, R )
*
*     Third order Schroeder correction to R for MVCHNV
*
      INTEGER I, N
      DOUBLE PRECISION P, R, LKN, DF, RR, RN, CHI, MVPHI
      DOUBLE PRECISION LRP, TWO, AL, DL, AI, BI, CI, DI, EPS
      PARAMETER ( LRP = -.22579135264472743235D0, TWO = 2, EPS = 1D-14 )
*                 LRP =   LOG( SQRT( 2/PI ) )
      RR = R*R
      IF ( N .LT. 2 ) THEN
         CHI = 2*MVPHI(-R)
      ELSE IF ( N .LT. 100 ) THEN
*
*        Use standard Chi series
*
         RN = 1
         DO I = N - 2, 2, -2
            RN = 1 + RR*RN/I
         END DO
         RR = RR/2
         IF ( MOD( N, 2 ) .EQ. 0 ) THEN
            CHI = EXP(       LOG(   RN ) - RR )
         ELSE
            CHI = EXP( LRP + LOG( R*RN ) - RR ) + 2*MVPHI(-R)
         ENDIF
      ELSE
         RR = RR/2
         AL = N/TWO
         CHI = EXP( -RR + AL*LOG(RR) + LKN + LOG(TWO)*( N - 2 )/2 )
         IF ( RR .LT. AL + 1 ) THEN 
*
*           Use Incomplete Gamma series
*
            DL = CHI
            DO I = 1, 1000
               DL = DL*RR/( AL + I ) 
               CHI = CHI + DL
               IF ( ABS( DL*RR/( AL + I + 1 - RR ) ) .LT. EPS ) GO TO 10
            END DO
 10         CHI = 1 - CHI/AL
         ELSE
*
*           Use Incomplete Gamma continued fraction
*
            BI = RR + 1 - AL
            CI = 1/EPS
            DI = BI
            CHI = CHI/BI 
            DO I = 1, 250
               AI = I*( AL - I )
               BI = BI + 2
               CI = BI + AI/CI
               IF ( CI .EQ. 0 ) CI = EPS 
               DI = BI + AI/DI
               IF ( DI .EQ. 0 ) DI = EPS 
               DL = CI/DI
               CHI = CHI*DL
               IF ( ABS( DL - 1 ) .LT. EPS ) GO TO 20
            END DO
         END IF
      END IF
 20   DF =  ( P - CHI )/EXP( LKN + ( N - 1 )*LOG(R) - RR )
      MVCHNC = R - DF*( 1 - DF*( R - ( N - 1 )/R )/2 )   
      END
*
      SUBROUTINE MVKBRV( NDIM, MINVLS, MAXVLS, NF, FUNSUB, 
     &                   ABSEPS, RELEPS, ABSERR, FINEST, INFORM )
*
*  Automatic Multidimensional Integration Subroutine
*               
*         AUTHOR: Alan Genz
*                 Department of Mathematics
*                 Washington State University
*                 Pulman, WA 99164-3113
*                 Email: AlanGenz@wsu.edu
*
*         Last Change: 12/15/00
*
*  MVKBRV computes an approximation to the integral
*
*      1  1     1
*     I  I ... I       F(X)  dx(NDIM)...dx(2)dx(1)
*      0  0     0
*
*    F(X) is a real NF-vector of integrands.
*
*  It uses randomized Korobov rules. The primary references are
*   "Randomization of Number Theoretic Methods for Multiple Integration"
*    R. Cranley and T.N.L. Patterson, SIAM J Numer Anal, 13, pp. 904-14,
*  and 
*   "Optimal Parameters for Multidimensional Integration", 
*    P. Keast, SIAM J Numer Anal, 10, pp.831-838.
*  If there are more than 100 variables, the remaining variables are
*  integrated using the rules described in the reference
*   "On a Number-Theoretical Integration Method"
*   H. Niederreiter, Aequationes Mathematicae, 8(1972), pp. 304-11.
*
***************  Parameters ********************************************
****** Input parameters
*  NDIM    Number of variables, must exceed 1, but not exceed 100
*  MINVLS  Integer minimum number of function evaluations allowed.
*          MINVLS must not exceed MAXVLS.  If MINVLS < 0 then the
*          routine assumes a previous call has been made with 
*          the same integrands and continues that calculation.
*  MAXVLS  Integer maximum number of function evaluations allowed.
*  NF      Number of integrands, must exceed 1, but not exceed 5000
*  FUNSUB  EXTERNALly declared user defined integrand subroutine.
*          It must have parameters ( NDIM, Z, NF, FUNVLS ), where 
*          Z is a real NDIM-vector and FUNVLS is a real NF-vector.
*                                     
*  ABSEPS  Required absolute accuracy.
*  RELEPS  Required relative accuracy.
****** Output parameters
*  MINVLS  Actual number of function evaluations used.
*  ABSERR  Maximum norm of estimated absolute accuracy of FINEST.
*  FINEST  Estimated NF-vector of values of the integrals.
*  INFORM  INFORM = 0 for normal exit, when 
*                     ABSERR <= MAX(ABSEPS, RELEPS*||FINEST||)
*                  and 
*                     INTVLS <= MAXCLS.
*          INFORM = 1 If MAXVLS was too small to obtain the required 
*          accuracy. In this case a value FINEST is returned with 
*          estimated absolute accuracy ABSERR.
************************************************************************
      EXTERNAL FUNSUB
      DOUBLE PRECISION ABSEPS, RELEPS, FINEST(*), ABSERR, ONE
      INTEGER NDIM, NF, MINVLS, MAXVLS, INFORM, NP, PLIM, KLIM,
     &        NLIM, FLIM, SAMPLS, I, K, INTVLS, MINSMP, KMX
      PARAMETER ( PLIM = 28, NLIM = 1000, KLIM = 100, FLIM = 5000 )
      PARAMETER ( MINSMP = 8 )
      INTEGER P(PLIM), C(PLIM,KLIM-1), PR(NLIM) 
      DOUBLE PRECISION DIFINT, FINVAL(FLIM), VARSQR(FLIM), VAREST(FLIM), 
     &     VARPRD, X(NLIM), R(NLIM), VK(NLIM), VALUES(FLIM), FS(FLIM)
      PARAMETER ( ONE = 1 )
      SAVE P, C, SAMPLS, NP, VAREST
      INFORM = 1
      INTVLS = 0
      VARPRD = 0
      IF ( MINVLS .GE. 0 ) THEN
         DO K = 1, NF
            FINEST(K) = 0
            VAREST(K) = 0
         END DO
         SAMPLS = MINSMP 
         DO I = MIN( NDIM, 10 ), PLIM
            NP = I
            IF ( MINVLS .LT. 2*SAMPLS*P(I) ) GO TO 10
         END DO
         SAMPLS = MAX( MINSMP, MINVLS/( 2*P(NP) ) )
      ENDIF
 10   VK(1) = ONE/P(NP)
      K = 1
      DO I = 2, NDIM
         IF ( I .LE. KLIM ) THEN
            K = MOD( C(NP, MIN(NDIM-1,KLIM-1))*DBLE(K), DBLE(P(NP)) )
            VK(I) = K*VK(1)
         ELSE
            VK(I) = INT( P(NP)*2**( DBLE(I-KLIM)/(NDIM-KLIM+1) ) )
            VK(I) = MOD( VK(I)/P(NP), ONE )
         END IF
      END DO
      DO K = 1, NF
         FINVAL(K) = 0
         VARSQR(K) = 0
      END DO
*
      DO I = 1, SAMPLS
         CALL MVKRSV( NDIM,KLIM,VALUES, P(NP),VK, NF,FUNSUB, X,R,PR,FS )
         DO K = 1, NF
            DIFINT = ( VALUES(K) - FINVAL(K) )/I
            FINVAL(K) = FINVAL(K) + DIFINT
            VARSQR(K) = ( I - 2 )*VARSQR(K)/I + DIFINT**2
         END DO
      END DO
*
      INTVLS = INTVLS + 2*SAMPLS*P(NP)
      KMX = 1
      DO K = 1, NF
         VARPRD = VAREST(K)*VARSQR(K)
         FINEST(K) = FINEST(K) + ( FINVAL(K) - FINEST(K) )/( 1+VARPRD )      
         IF ( VARSQR(K) .GT. 0 ) VAREST(K) = ( 1 + VARPRD )/VARSQR(K)
         IF ( ABS(FINEST(K)) .GT. ABS(FINEST(KMX)) ) KMX = K
      END DO
      ABSERR = 7*SQRT( VARSQR(KMX)/( 1 + VARPRD ) )/2
      IF ( ABSERR .GT. MAX( ABSEPS, ABS(FINEST(KMX))*RELEPS ) ) THEN
         IF ( NP .LT. PLIM ) THEN
            NP = NP + 1
         ELSE
            SAMPLS = MIN( 3*SAMPLS/2, ( MAXVLS - INTVLS )/( 2*P(NP) ) ) 
            SAMPLS = MAX( MINSMP, SAMPLS )
         ENDIF
         IF ( INTVLS + 2*SAMPLS*P(NP) .LE. MAXVLS ) GO TO 10
      ELSE
         INFORM = 0
      ENDIF
      MINVLS = INTVLS
*
*    Optimal Parameters for Lattice Rules
*
      DATA P( 1),(C( 1,I),I = 1,99)/     31, 12, 2*9, 13, 8*12, 3*3, 12,
     & 2*7, 9*12, 3*3, 12, 2*7, 9*12, 3*3, 12, 2*7, 9*12, 3*3, 12, 2*7,
     & 8*12, 7, 3*3, 3*7, 21*3/
      DATA P( 2),(C( 2,I),I = 1,99)/    47, 13, 11, 17, 10, 6*15,
     & 22, 2*15, 3*6, 2*15, 9, 13, 3*2, 13, 2*11, 10, 9*15, 3*6, 2*15,
     & 9, 13, 3*2, 13, 2*11, 10, 9*15, 3*6, 2*15, 9, 13, 3*2, 13, 2*11,
     & 2*10, 8*15, 6, 2, 3, 2, 3, 12*2/
      DATA P( 3),(C( 3,I),I = 1,99)/    73, 27, 28, 10, 2*11, 20,
     & 2*11, 28, 2*13, 28, 3*13, 16*14, 2*31, 3*5, 31, 13, 6*11, 7*13,
     & 16*14, 2*31, 3*5, 11, 13, 7*11, 2*13, 11, 13, 4*5, 14, 13, 8*5/
      DATA P( 4),(C( 4,I),I = 1,99)/   113, 35, 2*27, 36, 22, 2*29,
     & 20, 45, 3*5, 16*21, 29, 10*17, 12*23, 21, 27, 3*3, 24, 2*27,
     & 17, 3*29, 17, 4*5, 16*21, 3*17, 6, 2*17, 6, 3, 2*6, 5*3/
      DATA P( 5),(C( 5,I),I = 1,99)/   173, 64, 66, 2*28, 2*44, 55,
     & 67, 6*10, 2*38, 5*10, 12*49, 2*38, 31, 2*4, 31, 64, 3*4, 64,
     & 6*45, 19*66, 11, 9*66, 45, 11, 7, 3, 3*2, 27, 5, 2*3, 2*5, 7*2/
      DATA P( 6),(C( 6,I),I = 1,99)/   263, 111, 42, 54, 118, 20,
     & 2*31, 72, 17, 94, 2*14, 11, 3*14, 94, 4*10, 7*14, 3*11, 7*8,
     & 5*18, 113, 2*62, 2*45, 17*113, 2*63, 53, 63, 15*67, 5*51, 12,
     & 51, 12, 51, 5, 2*3, 2*2, 5/
      DATA P( 7),(C( 7,I),I = 1,99)/   397, 163, 154, 83, 43, 82,
     & 92, 150, 59, 2*76, 47, 2*11, 100, 131, 6*116, 9*138, 21*101,
     & 6*116, 5*100, 5*138, 19*101, 8*38, 5*3/
      DATA P( 8),(C( 8,I),I = 1,99)/   593, 246, 189, 242, 102,
     & 2*250, 102, 250, 280, 118, 196, 118, 191, 215, 2*121,
     & 12*49, 34*171, 8*161, 17*14, 6*10, 103, 4*10, 5/
      DATA P( 9),(C( 9,I),I = 1,99)/   907, 347, 402, 322, 418,
     & 215, 220, 3*339, 337, 218, 4*315, 4*167, 361, 201, 11*124,
     & 2*231, 14*90, 4*48, 23*90, 10*243, 9*283, 16, 283, 16, 2*283/
      DATA P(10),(C(10,I),I = 1,99)/  1361, 505, 220, 601, 644,
     & 612, 160, 3*206, 422, 134, 518, 2*134, 518, 652, 382,
     & 206, 158, 441, 179, 441, 56, 2*559, 14*56, 2*101, 56,
     & 8*101, 7*193, 21*101, 17*122, 4*101/
      DATA P(11),(C(11,I),I = 1,99)/  2053, 794, 325, 960, 528,
     & 2*247, 338, 366, 847, 2*753, 236, 2*334, 461, 711, 652,
     & 3*381, 652, 7*381, 226, 7*326, 126, 10*326, 2*195, 19*55,
     & 7*195, 11*132, 13*387/
      DATA P(12),(C(12,I),I = 1,99)/  3079, 1189, 888, 259, 1082, 725,      
     & 811, 636, 965, 2*497, 2*1490, 392, 1291, 2*508, 2*1291, 508,
     & 1291, 2*508, 4*867, 934, 7*867, 9*1284, 4*563, 3*1010, 208,
     & 838, 3*563, 2*759, 564, 2*759, 4*801, 5*759, 8*563, 22*226/
      DATA P(13),(C(13,I),I = 1,99)/  4621, 1763, 1018, 1500, 432,
     & 1332, 2203, 126, 2240, 1719, 1284, 878, 1983, 4*266,
     & 2*747, 2*127, 2074, 127, 2074, 1400, 10*1383, 1400, 7*1383,
     & 507, 4*1073, 5*1990, 9*507, 17*1073, 6*22, 1073, 6*452, 318,
     & 4*301, 2*86, 15/
      DATA P(14),(C(14,I),I = 1,99)/  6947, 2872, 3233, 1534, 2941,
     & 2910, 393, 1796, 919, 446, 2*919, 1117, 7*103, 2311, 3117, 1101,
     & 2*3117, 5*1101, 8*2503, 7*429, 3*1702, 5*184, 34*105, 13*784/
      DATA P(15),(C(15,I),I = 1,99)/ 10427, 4309, 3758, 4034, 1963,
     & 730, 642, 1502, 2246, 3834, 1511, 2*1102, 2*1522, 2*3427,
     & 3928, 2*915, 4*3818, 3*4782, 3818, 4782, 2*3818, 7*1327, 9*1387,
     & 13*2339, 18*3148, 3*1776, 3*3354, 925, 2*3354, 5*925, 8*2133/
      DATA P(16),(C(16,I),I = 1,99)/ 15641, 6610, 6977, 1686, 3819,
     & 2314, 5647, 3953, 3614, 5115, 2*423, 5408, 7426, 2*423,
     & 487, 6227, 2660, 6227, 1221, 3811, 197, 4367, 351,
     & 1281, 1221, 3*351, 7245, 1984, 6*2999, 3995, 4*2063, 1644,
     & 2063, 2077, 3*2512, 4*2077, 19*754, 2*1097, 4*754, 248, 754,
     & 4*1097, 4*222, 754,11*1982/
      DATA P(17),(C(17,I),I = 1,99)/ 23473, 9861, 3647, 4073, 2535,
     & 3430, 9865, 2830, 9328, 4320, 5913, 10365, 8272, 3706, 6186,
     & 3*7806, 8610, 2563, 2*11558, 9421, 1181, 9421, 3*1181, 9421,
     & 2*1181, 2*10574, 5*3534, 3*2898, 3450, 7*2141, 15*7055, 2831,
     & 24*8204, 3*4688, 8*2831/
      DATA P(18),(C(18,I),I = 1,99)/ 35221, 10327, 7582, 7124, 8214,
     & 9600, 10271, 10193, 10800, 9086, 2365, 4409, 13812,
     & 5661, 2*9344, 10362, 2*9344, 8585, 11114, 3*13080, 6949,
     & 3*3436, 13213, 2*6130, 2*8159, 11595, 8159, 3436, 18*7096,
     & 4377, 7096, 5*4377, 2*5410, 32*4377, 2*440, 3*1199/
      DATA P(19),(C(19,I),I = 1,99)/ 52837, 19540, 19926, 11582,
     & 11113, 24585, 8726, 17218, 419, 3*4918, 15701, 17710,
     & 2*4037, 15808, 11401, 19398, 2*25950, 4454, 24987, 11719,
     & 8697, 5*1452, 2*8697, 6436, 21475, 6436, 22913, 6434, 18497,
     & 4*11089, 2*3036, 4*14208, 8*12906, 4*7614, 6*5021, 24*10145,
     & 6*4544, 4*8394/    
      DATA P(20),(C(20,I),I = 1,99)/ 79259, 34566, 9579, 12654,
     & 26856, 37873, 38806, 29501, 17271, 3663, 10763, 18955,
     & 1298, 26560, 2*17132, 2*4753, 8713, 18624, 13082, 6791,
     & 1122, 19363, 34695, 4*18770, 15628, 4*18770, 33766, 6*20837,
     & 5*6545, 14*12138, 5*30483, 19*12138, 9305, 13*11107, 2*9305/
      DATA P(21),(C(21,I),I = 1,99)/118891, 31929, 49367, 10982, 3527,
     & 27066, 13226, 56010, 18911, 40574, 2*20767, 9686, 2*47603, 
     & 2*11736, 41601, 12888, 32948, 30801, 44243, 2*53351, 16016, 
     & 2*35086, 32581, 2*2464, 49554, 2*2464, 2*49554, 2464, 81, 27260, 
     & 10681, 7*2185, 5*18086, 2*17631, 3*18086, 37335, 3*37774, 
     & 13*26401, 12982, 6*40398, 3*3518, 9*37799, 4*4721, 4*7067/
      DATA P(22),(C(22,I),I = 1,99)/178349, 40701, 69087, 77576, 64590, 
     & 39397, 33179, 10858, 38935, 43129, 2*35468, 5279, 2*61518, 27945,
     & 2*70975, 2*86478, 2*20514, 2*73178, 2*43098, 4701,
     & 2*59979, 58556, 69916, 2*15170, 2*4832, 43064, 71685, 4832,
     & 3*15170, 3*27679, 2*60826, 2*6187, 5*4264, 45567, 4*32269,
     & 9*62060, 13*1803, 12*51108, 2*55315, 5*54140, 13134/
      DATA P(23),(C(23,I),I = 1,99)/267523, 103650, 125480, 59978,
     & 46875, 77172, 83021, 126904, 14541, 56299, 43636, 11655,
     & 52680, 88549, 29804, 101894, 113675, 48040, 113675,
     & 34987, 48308, 97926, 5475, 49449, 6850, 2*62545, 9440,
     & 33242, 9440, 33242, 9440, 33242, 9440, 62850, 3*9440,
     & 3*90308, 9*47904, 7*41143, 5*36114, 24997, 14*65162, 7*47650,
     & 7*40586, 4*38725, 5*88329/
      DATA P(24),(C(24,I),I = 1,99)/401287, 165843, 90647, 59925,
     & 189541, 67647, 74795, 68365, 167485, 143918, 74912,
     & 167289, 75517, 8148, 172106, 126159,3*35867, 121694,
     & 52171, 95354, 2*113969, 76304, 2*123709, 144615, 123709,
     & 2*64958, 32377, 2*193002, 25023, 40017, 141605, 2*189165,
     & 141605, 2*189165, 3*141605, 189165, 20*127047, 10*127785,
     & 6*80822, 16*131661, 7114, 131661/
      DATA P(25),(C(25,I),I = 1,99)/601943, 130365, 236711, 110235,
     & 125699, 56483, 93735, 234469, 60549, 1291, 93937,
     & 245291, 196061, 258647, 162489, 176631, 204895, 73353,
     & 172319, 28881, 136787,2*122081, 275993, 64673, 3*211587,
     & 2*282859, 211587, 242821, 3*256865, 122203, 291915, 122203,
     & 2*291915, 122203, 2*25639, 291803, 245397, 284047,
     & 7*245397, 94241, 2*66575, 19*217673, 10*210249, 15*94453/
      DATA P(26),(C(26,I),I = 1,99)/902933, 333459, 375354, 102417,            
     & 383544, 292630, 41147, 374614, 48032, 435453, 281493, 358168, 
     & 114121, 346892, 238990, 317313, 164158, 35497, 2*70530, 434839,  
     & 3*24754, 393656, 2*118711, 148227, 271087, 355831, 91034, 
     & 2*417029, 2*91034, 417029, 91034, 2*299843, 2*413548, 308300,  
     & 3*413548, 3*308300, 413548, 5*308300, 4*15311, 2*176255, 6*23613, 
     & 172210, 4* 204328, 5*121626, 5*200187, 2*121551, 12*248492, 
     & 5*13942/
      DATA P(27), (C(27,I), I = 1,99)/ 1354471, 500884, 566009, 399251,
     & 652979, 355008, 430235, 328722, 670680, 2*405585, 424646, 
     & 2*670180, 641587, 215580, 59048, 633320, 81010, 20789, 2*389250,  
     & 2*638764, 2*389250, 398094, 80846, 2*147776, 296177, 2*398094,  
     & 2*147776, 396313, 3*578233, 19482, 620706, 187095, 620706, 
     & 187095, 126467, 12*241663, 321632, 2*23210, 3*394484, 3*78101, 
     & 19*542095, 3*277743, 12*457259/
      DATA P(28), (C(28,I), I = 1, 99)/ 2031713, 858339, 918142, 501970, 
     & 234813, 460565, 31996, 753018, 256150, 199809, 993599, 245149,      
     & 794183, 121349, 150619, 376952, 2*809123, 804319, 67352, 969594, 
     & 434796, 969594, 804319, 391368, 761041, 754049, 466264, 2*754049,
     & 466264, 2*754049, 282852, 429907, 390017, 276645, 994856, 250142, 
     & 144595, 907454, 689648, 4*687580, 978368, 687580, 552742, 105195, 
     & 942843, 768249, 4*307142, 7*880619, 11*117185, 11*60731,  
     & 4*178309, 8*74373, 3*214965/
*
      END
*
      SUBROUTINE MVKRSV( NDIM,KL,VALUES,PRIME,VK, NF,FUNSUB, X,R,PR,FS )
*
*     For lattice rule sums
*
      INTEGER NDIM, NF, PRIME, KL, K, J, JP, PR(*)
      DOUBLE PRECISION VALUES(*), VK(*), FS(*), X(*), R(*), MVUNI
      DO J = 1, NF
         VALUES(J) = 0
      END DO
*
*     Determine random shifts for each variable; scramble lattice rule
*
      DO J = 1, NDIM
         R(J) = MVUNI()
         IF ( J .LT. KL ) THEN
            JP = 1 + J*R(J)
            IF ( JP .LT. J ) PR(J) = PR(JP)
            PR(JP) = J
         ELSE 
            PR(J) = J
         END IF
      END DO
*
*     Compute latice rule sums
*
      DO K = 1, PRIME
         DO J = 1, NDIM
            R(J) = R(J) + VK(PR(J))
            IF ( R(J) .GT. 1 ) R(J) = R(J) - 1
            X(J) = ABS( 2*R(J) - 1 )
         END DO
         CALL FUNSUB( NDIM, X, NF, FS )
         DO J = 1, NF
            VALUES(J) = VALUES(J) + ( FS(J) - VALUES(J) )/( 2*K-1 )      
         END DO
         DO J = 1, NDIM
            X(J) = 1 - X(J)
         END DO
         CALL FUNSUB( NDIM, X, NF, FS )
         DO J = 1, NF
            VALUES(J) = VALUES(J) + ( FS(J) - VALUES(J) )/( 2*K )      
         END DO
      END DO
*
      END
*
      DOUBLE PRECISION FUNCTION MVUNI()
*
*     Uniform (0,1) random number generator
*
*     use R's random number generator directly
*     the way `Writing R extentions' advertises.
*
      DOUBLE PRECISION unifrnd, x

      x = unifrnd()
      MVUNI = x
      END
