# Supplementary material for: A Robust and Accurate Method for Feature Selection and Prioritization from Multi-Class OMICs Data
Source: PLoS One. 2014 Sep 23;9(9):e107801. doi: 10.1371/journal.pone.0107801 (PMC4172658; doi:10.1371/journal.pone.0107801)
Supplement: Code S1 — Supplementary methods and the implementation/evaluation in R of the FPRF method. (ZIP) [file pone.0107801.s004.zip › FPRF_scripts/source_mod_party/party/src/mvt.h]

void F77_NAME(mvtdst)(int *n, int *nu, double *lower, double *upper,
                      int *infin, double *corr, double *delta,
                      int *maxpts, double *abseps, double *releps,
                      double *error, double *value, int *inform);
