# Supplementary material for: A Robust and Accurate Method for Feature Selection and Prioritization from Multi-Class OMICs Data
Source: PLoS One. 2014 Sep 23;9(9):e107801. doi: 10.1371/journal.pone.0107801 (PMC4172658; doi:10.1371/journal.pone.0107801)
Supplement: Code S1 — Supplementary methods and the implementation/evaluation in R of the FPRF method. (ZIP) [file pone.0107801.s004.zip › FPRF_scripts/source_mod_party/party/src/S3Classes.h]

void C_init_node(SEXP node, int nobs, int ninputs, int nsurr, int q);
void S3set_nodeID(SEXP node, int nodeID);
int S3get_nodeID(SEXP node);
SEXP S3get_nodeweights(SEXP node);
double S3get_sumweights(SEXP node);
SEXP S3get_teststat(SEXP node);
SEXP S3get_criterion(SEXP node);
SEXP S3get_maxcriterion(SEXP node);
void S3set_nodeterminal(SEXP node);
int S3get_nodeterminal(SEXP node);
SEXP S3get_primarysplit(SEXP node);
SEXP S3get_surrogatesplits(SEXP node);
SEXP S3get_prediction(SEXP node);
void C_init_orderedsplit(SEXP split, int nobs);
void C_init_nominalsplit(SEXP split, int nlevels, int nobs);
void S3set_variableID(SEXP split, int variableID);
int S3get_variableID(SEXP split);
int S3is_ordered(SEXP split);
void S3set_ordered(SEXP split);
void S3set_nominal(SEXP split);
SEXP S3get_splitpoint(SEXP split);
SEXP S3get_splitstatistics(SEXP split);
SEXP S3get_leftnode(SEXP node);
SEXP S3get_rightnode(SEXP node);
SEXP S3get_table(SEXP node);
int S3get_toleft(SEXP split);
void S3set_toleft(SEXP split, int left);
