# Supplementary material for: A Robust and Accurate Method for Feature Selection and Prioritization from Multi-Class OMICs Data
Source: PLoS One. 2014 Sep 23;9(9):e107801. doi: 10.1371/journal.pone.0107801 (PMC4172658; doi:10.1371/journal.pone.0107801)
Supplement: Code S1 — Supplementary methods and the implementation/evaluation in R of the FPRF method. (ZIP) [file pone.0107801.s004.zip › FPRF_scripts/source_mod_party/party/src/Splits.h]

void C_split(const double *x, int p,
             const double *y, int q,
             const double *weights, int n,
             const int *orderx, SEXP splitctrl, SEXP linexpcov2sample, 
             SEXP expcovinf, double *cutpoint, double *maxstat, 
             double *statistics);

void C_splitcategorical(const int *codingx, int p,
                        const double *y, int q,
                        const double *weights, int n,
                        double *standstat,
                        SEXP splitctrl, SEXP linexpcov2sample, 
                        SEXP expcovinf, double *cutpoint, int *levelset, 
                        double *maxstat, double *statistics);
