# Supplementary material for: A Robust and Accurate Method for Feature Selection and Prioritization from Multi-Class OMICs Data
Source: PLoS One. 2014 Sep 23;9(9):e107801. doi: 10.1371/journal.pone.0107801 (PMC4172658; doi:10.1371/journal.pone.0107801)
Supplement: Code S1 — Supplementary methods and the implementation/evaluation in R of the FPRF method. (ZIP) [file pone.0107801.s004.zip › FPRF_scripts/source_mod_party/party/src/SurrogateSplits.h]

void C_surrogates(SEXP node, SEXP learnsample, SEXP weights, SEXP controls, SEXP fitmem);
void C_splitsurrogate(SEXP node, SEXP learnsample);
