# Supplementary material for: A Robust and Accurate Method for Feature Selection and Prioritization from Multi-Class OMICs Data
Source: PLoS One. 2014 Sep 23;9(9):e107801. doi: 10.1371/journal.pone.0107801 (PMC4172658; doi:10.1371/journal.pone.0107801)
Supplement: Code S1 — Supplementary methods and the implementation/evaluation in R of the FPRF method. (ZIP) [file pone.0107801.s004.zip › FPRF_scripts/source_mod_party/party/src/TestStatistic.h]

void C_standardize(const double *t, const double *mu, const double *Sigma,
                   int pq, double tol, double *ans);
double C_maxabsTestStatistic(const double *t, const double *mu, const double *Sigma,
                             int pq, double tol);
double C_quadformTestStatistic(const double *t, const double *mu,
                               const double *SigmaPlus, int pq);
