# Supplementary material for: A Robust and Accurate Method for Feature Selection and Prioritization from Multi-Class OMICs Data
Source: PLoS One. 2014 Sep 23;9(9):e107801. doi: 10.1371/journal.pone.0107801 (PMC4172658; doi:10.1371/journal.pone.0107801)
Supplement: Code S1 — Supplementary methods and the implementation/evaluation in R of the FPRF method. (ZIP) [file pone.0107801.s004.zip › FPRF_scripts/source_mod_party/party/tests/Examples/party-Ex.Rout.save]

R version 3.0.2 (2013-09-25) -- "Frisbee Sailing"
Copyright (C) 2013 The R Foundation for Statistical Computing
Platform: x86_64-unknown-linux-gnu (64-bit)

R is free software and comes with ABSOLUTELY NO WARRANTY.
You are welcome to redistribute it under certain conditions.
Type 'license()' or 'licence()' for distribution details.

  Natural language support but running in an English locale

R is a collaborative project with many contributors.
Type 'contributors()' for more information and
'citation()' on how to cite R or R packages in publications.

Type 'demo()' for some demos, 'help()' for on-line help, or
'help.start()' for an HTML browser interface to help.
Type 'q()' to quit R.

> pkgname <- "party"
> source(file.path(R.home("share"), "R", "examples-header.R"))
> options(warn = 1)
> library('party')
Loading required package: grid
Loading required package: zoo

Attaching package: ‘zoo’

The following objects are masked from ‘package:base’:

    as.Date, as.Date.numeric

Loading required package: sandwich
Loading required package: strucchange
Loading required package: modeltools
Loading required package: stats4
> 
> base::assign(".oldSearch", base::search(), pos = 'CheckExEnv')
> cleanEx()
> nameEx("BinaryTree-class")
> ### * BinaryTree-class
> 
> flush(stderr()); flush(stdout())
> 
> ### Name: BinaryTree Class
> ### Title: Class "BinaryTree"
> ### Aliases: BinaryTree-class weights weights-methods
> ###   weights,BinaryTree-method show,BinaryTree-method where where-methods
> ###   where,BinaryTree-method response response-methods
> ###   response,BinaryTree-method nodes nodes-methods
> ###   nodes,BinaryTree,integer-method nodes,BinaryTree,numeric-method
> ###   treeresponse treeresponse-methods treeresponse,BinaryTree-method
> ### Keywords: classes
> 
> ### ** Examples
> 
> 
>   set.seed(290875)
> 
>   airq <- subset(airquality, !is.na(Ozone))
>   airct <- ctree(Ozone ~ ., data = airq,   
+                  controls = ctree_control(maxsurrogate = 3))
> 
>   ### distribution of responses in the terminal nodes
>   plot(airq$Ozone ~ as.factor(where(airct)))
> 
>   ### get all terminal nodes from the tree
>   nodes(airct, unique(where(airct)))
[[1]]
5)*  weights = 48 

[[2]]
3)*  weights = 10 

[[3]]
6)*  weights = 21 

[[4]]
9)*  weights = 7 

[[5]]
8)*  weights = 30 

> 
>   ### extract weights and compute predictions
>   pmean <- sapply(weights(airct), function(w) weighted.mean(airq$Ozone, w))
> 
>   ### the same as
>   drop(Predict(airct))
  [1] 18.47917 18.47917 18.47917 18.47917 18.47917 18.47917 18.47917 18.47917
  [9] 55.60000 18.47917 18.47917 18.47917 18.47917 18.47917 18.47917 18.47917
 [17] 18.47917 18.47917 18.47917 18.47917 18.47917 18.47917 18.47917 31.14286
 [25] 55.60000 18.47917 31.14286 48.71429 48.71429 31.14286 18.47917 18.47917
 [33] 18.47917 18.47917 18.47917 81.63333 81.63333 31.14286 81.63333 48.71429
 [41] 81.63333 81.63333 81.63333 81.63333 18.47917 31.14286 31.14286 55.60000
 [49] 31.14286 81.63333 81.63333 48.71429 55.60000 81.63333 81.63333 31.14286
 [57] 48.71429 81.63333 81.63333 81.63333 31.14286 55.60000 31.14286 31.14286
 [65] 81.63333 81.63333 81.63333 81.63333 81.63333 81.63333 48.71429 31.14286
 [73] 31.14286 18.47917 55.60000 18.47917 31.14286 31.14286 18.47917 18.47917
 [81] 31.14286 55.60000 81.63333 81.63333 81.63333 81.63333 81.63333 81.63333
 [89] 81.63333 81.63333 81.63333 81.63333 48.71429 31.14286 31.14286 18.47917
 [97] 18.47917 31.14286 18.47917 55.60000 18.47917 18.47917 55.60000 18.47917
[105] 18.47917 18.47917 31.14286 18.47917 18.47917 31.14286 18.47917 18.47917
[113] 55.60000 18.47917 18.47917 18.47917
> 
>   ### or
>   unlist(treeresponse(airct))
  [1] 18.47917 18.47917 18.47917 18.47917 18.47917 18.47917 18.47917 18.47917
  [9] 55.60000 18.47917 18.47917 18.47917 18.47917 18.47917 18.47917 18.47917
 [17] 18.47917 18.47917 18.47917 18.47917 18.47917 18.47917 18.47917 31.14286
 [25] 55.60000 18.47917 31.14286 48.71429 48.71429 31.14286 18.47917 18.47917
 [33] 18.47917 18.47917 18.47917 81.63333 81.63333 31.14286 81.63333 48.71429
 [41] 81.63333 81.63333 81.63333 81.63333 18.47917 31.14286 31.14286 55.60000
 [49] 31.14286 81.63333 81.63333 48.71429 55.60000 81.63333 81.63333 31.14286
 [57] 48.71429 81.63333 81.63333 81.63333 31.14286 55.60000 31.14286 31.14286
 [65] 81.63333 81.63333 81.63333 81.63333 81.63333 81.63333 48.71429 31.14286
 [73] 31.14286 18.47917 55.60000 18.47917 31.14286 31.14286 18.47917 18.47917
 [81] 31.14286 55.60000 81.63333 81.63333 81.63333 81.63333 81.63333 81.63333
 [89] 81.63333 81.63333 81.63333 81.63333 48.71429 31.14286 31.14286 18.47917
 [97] 18.47917 31.14286 18.47917 55.60000 18.47917 18.47917 55.60000 18.47917
[105] 18.47917 18.47917 31.14286 18.47917 18.47917 31.14286 18.47917 18.47917
[113] 55.60000 18.47917 18.47917 18.47917
> 
>   ### don't use the mean but the median as prediction in each terminal node
>   pmedian <- sapply(weights(airct), function(w) 
+                  median(airq$Ozone[rep(1:nrow(airq), w)]))
> 
>   plot(airq$Ozone, pmean, col = "red")
>   points(airq$Ozone, pmedian, col = "blue")
> 
> 
> 
> cleanEx()
> nameEx("RandomForest-class")
> ### * RandomForest-class
> 
> flush(stderr()); flush(stdout())
> 
> ### Name: RandomForest-class
> ### Title: Class "RandomForest"
> ### Aliases: RandomForest-class treeresponse,RandomForest-method
> ###   weights,RandomForest-method where,RandomForest-method
> ###   show,RandomForest-method
> ### Keywords: classes
> 
> ### ** Examples
> 
> 
>     set.seed(290875)
> 
>     ### honest (i.e., out-of-bag) cross-classification of 
>     ### true vs. predicted classes
>     table(mammoexp$ME, predict(cforest(ME ~ ., data = mammoexp, 
+                                control = cforest_unbiased(ntree = 50)), 
+                                OOB = TRUE))
               
                Never Within a Year Over a Year
  Never           193            28          13
  Within a Year    60            43           1
  Over a Year      56            18           0
> 
> 
> 
> cleanEx()
> nameEx("Transformations")
> ### * Transformations
> 
> flush(stderr()); flush(stdout())
> 
> ### Name: Transformations
> ### Title: Function for Data Transformations
> ### Aliases: ptrafo ff_trafo
> ### Keywords: manip
> 
> ### ** Examples
> 
> 
>   ### rank a variable
>   ptrafo(data.frame(y = 1:20), 
+          numeric_trafo = function(x) rank(x, na.last = "keep"))
        
 [1,]  1
 [2,]  2
 [3,]  3
 [4,]  4
 [5,]  5
 [6,]  6
 [7,]  7
 [8,]  8
 [9,]  9
[10,] 10
[11,] 11
[12,] 12
[13,] 13
[14,] 14
[15,] 15
[16,] 16
[17,] 17
[18,] 18
[19,] 19
[20,] 20
attr(,"assign")
[1] 1
> 
>   ### dummy coding of a factor
>   ptrafo(data.frame(y = gl(3, 9)))
   1 2 3
1  1 0 0
2  1 0 0
3  1 0 0
4  1 0 0
5  1 0 0
6  1 0 0
7  1 0 0
8  1 0 0
9  1 0 0
10 0 1 0
11 0 1 0
12 0 1 0
13 0 1 0
14 0 1 0
15 0 1 0
16 0 1 0
17 0 1 0
18 0 1 0
19 0 0 1
20 0 0 1
21 0 0 1
22 0 0 1
23 0 0 1
24 0 0 1
25 0 0 1
26 0 0 1
27 0 0 1
attr(,"assign")
[1] 1 1 1
> 
> 
> 
> 
> cleanEx()
> nameEx("cforest")
> ### * cforest
> 
> flush(stderr()); flush(stdout())
> 
> ### Name: cforest
> ### Title: Random Forest
> ### Aliases: cforest proximity
> ### Keywords: tree
> 
> ### ** Examples
> 
> 
>     set.seed(290875)
> 
>     ### honest (i.e., out-of-bag) cross-classification of
>     ### true vs. predicted classes
>     table(mammoexp$ME, predict(cforest(ME ~ ., data = mammoexp, 
+                                control = cforest_unbiased(ntree = 50)),
+                                OOB = TRUE))
               
                Never Within a Year Over a Year
  Never           193            28          13
  Within a Year    60            43           1
  Over a Year      56            18           0
> 
>     ### fit forest to censored response
>     if (require("TH.data") && require("survival")) {
+ 
+         data("GBSG2", package = "TH.data")
+         bst <- cforest(Surv(time, cens) ~ ., data = GBSG2, 
+                    control = cforest_unbiased(ntree = 50))
+ 
+         ### estimate conditional Kaplan-Meier curves
+         treeresponse(bst, newdata = GBSG2[1:2,], OOB = TRUE)
+ 
+         ### if you can't resist to look at individual trees ...
+         party:::prettytree(bst@ensemble[[1]], names(bst@data@get("input")))
+     }
Loading required package: TH.data
Loading required package: survival
Loading required package: splines
1) pnodes <= 3; criterion = 1, statistic = 37.638
  2) horTh == {}; criterion = 0.986, statistic = 6.053
    3) menostat == {}; criterion = 0.895, statistic = 2.635
      4) tgrade <= 1; criterion = 0.58, statistic = 0.65
        5)*  weights = 0 
      4) tgrade > 1
        6) progrec <= 206; criterion = 0.874, statistic = 2.337
          7) pnodes <= 1; criterion = 0.494, statistic = 0.442
            8) estrec <= 5; criterion = 0.579, statistic = 0.647
              9)*  weights = 0 
            8) estrec > 5
              10) progrec <= 16; criterion = 0.688, statistic = 1.02
                11)*  weights = 0 
              10) progrec > 16
                12)*  weights = 0 
          7) pnodes > 1
            13) pnodes <= 2; criterion = 0.324, statistic = 0.246
              14)*  weights = 0 
            13) pnodes > 2
              15)*  weights = 0 
        6) progrec > 206
          16)*  weights = 0 
    3) menostat == {}
      17) tsize <= 19; criterion = 0.541, statistic = 0.548
        18) age <= 45; criterion = 0.979, statistic = 5.301
          19)*  weights = 0 
        18) age > 45
          20)*  weights = 0 
      17) tsize > 19
        21) age <= 37; criterion = 0.943, statistic = 3.631
          22)*  weights = 0 
        21) age > 37
          23) pnodes <= 2; criterion = 0.951, statistic = 3.866
            24) age <= 49; criterion = 0.913, statistic = 2.922
              25) tsize <= 23; criterion = 0.606, statistic = 0.728
                26)*  weights = 0 
              25) tsize > 23
                27)*  weights = 0 
            24) age > 49
              28)*  weights = 0 
          23) pnodes > 2
            29)*  weights = 0 
  2) horTh == {}
    30) progrec <= 74; criterion = 0.895, statistic = 2.634
      31) pnodes <= 2; criterion = 0.989, statistic = 6.497
        32) tsize <= 28; criterion = 0.769, statistic = 2.556
          33)*  weights = 0 
        32) tsize > 28
          34)*  weights = 0 
      31) pnodes > 2
        35)*  weights = 0 
    30) progrec > 74
      36) pnodes <= 1; criterion = 0.853, statistic = 2.099
        37) estrec <= 109; criterion = 0.482, statistic = 0.417
          38)*  weights = 0 
        37) estrec > 109
          39)*  weights = 0 
      36) pnodes > 1
        40)*  weights = 0 
1) pnodes > 3
  41) horTh == {}; criterion = 0.981, statistic = 5.458
    42) estrec <= 79; criterion = 0.997, statistic = 8.922
      43) progrec <= 132; criterion = 0.981, statistic = 5.529
        44) menostat == {}; criterion = 0.772, statistic = 1.452
          45) progrec <= 20; criterion = 0.502, statistic = 0.46
            46) estrec <= 1; criterion = 0.466, statistic = 0.386
              47)*  weights = 0 
            46) estrec > 1
              48)*  weights = 0 
          45) progrec > 20
            49)*  weights = 0 
        44) menostat == {}
          50) age <= 60; criterion = 0.953, statistic = 3.945
            51)*  weights = 0 
          50) age > 60
            52)*  weights = 0 
      43) progrec > 132
        53)*  weights = 0 
    42) estrec > 79
      54) tsize <= 21; criterion = 0.641, statistic = 1.879
        55)*  weights = 0 
      54) tsize > 21
        56)*  weights = 0 
  41) horTh == {}
    57) tgrade <= 2; criterion = 0.97, statistic = 4.689
      58) age <= 53; criterion = 0.96, statistic = 4.238
        59) tsize <= 37; criterion = 0.827, statistic = 1.856
          60)*  weights = 0 
        59) tsize > 37
          61)*  weights = 0 
      58) age > 53
        62) progrec <= 113; criterion = 0.78, statistic = 1.506
          63) tsize <= 30; criterion = 0.809, statistic = 1.713
            64)*  weights = 0 
          63) tsize > 30
            65)*  weights = 0 
        62) progrec > 113
          66)*  weights = 0 
    57) tgrade > 2
      67) progrec <= 10; criterion = 0.974, statistic = 4.963
        68)*  weights = 0 
      67) progrec > 10
        69)*  weights = 0 
> 
>     ### proximity, see ?randomForest
>     iris.cf <- cforest(Species ~ ., data = iris, 
+                        control = cforest_unbiased(mtry = 2))
>     iris.mds <- cmdscale(1 - proximity(iris.cf), eig = TRUE)
>     op <- par(pty="s")
>     pairs(cbind(iris[,1:4], iris.mds$points), cex = 0.6, gap = 0, 
+           col = c("red", "green", "blue")[as.numeric(iris$Species)],
+           main = "Iris Data: Predictors and MDS of Proximity Based on cforest")
>     par(op)
> 
> 
> 
> 
> graphics::par(get("par.postscript", pos = 'CheckExEnv'))
> cleanEx()

detaching ‘package:survival’, ‘package:splines’, ‘package:TH.data’

> nameEx("ctree")
> ### * ctree
> 
> flush(stderr()); flush(stdout())
> 
> ### Name: Conditional Inference Trees
> ### Title: Conditional Inference Trees
> ### Aliases: ctree conditionalTree
> ### Keywords: tree
> 
> ### ** Examples
> 
> 
>     set.seed(290875)
> 
>     ### regression
>     airq <- subset(airquality, !is.na(Ozone))
>     airct <- ctree(Ozone ~ ., data = airq, 
+                    controls = ctree_control(maxsurrogate = 3))
>     airct

	 Conditional inference tree with 5 terminal nodes

Response:  Ozone 
Inputs:  Solar.R, Wind, Temp, Month, Day 
Number of observations:  116 

1) Temp <= 82; criterion = 1, statistic = 56.086
  2) Wind <= 6.9; criterion = 0.998, statistic = 12.969
    3)*  weights = 10 
  2) Wind > 6.9
    4) Temp <= 77; criterion = 0.997, statistic = 11.599
      5)*  weights = 48 
    4) Temp > 77
      6)*  weights = 21 
1) Temp > 82
  7) Wind <= 10.3; criterion = 0.997, statistic = 11.712
    8)*  weights = 30 
  7) Wind > 10.3
    9)*  weights = 7 
>     plot(airct)
>     mean((airq$Ozone - predict(airct))^2)
[1] 403.6668
>     ### extract terminal node ID, two ways
>     all.equal(predict(airct, type = "node"), where(airct))
[1] TRUE
> 
>     ### classification
>     irisct <- ctree(Species ~ .,data = iris)
>     irisct

	 Conditional inference tree with 4 terminal nodes

Response:  Species 
Inputs:  Sepal.Length, Sepal.Width, Petal.Length, Petal.Width 
Number of observations:  150 

1) Petal.Length <= 1.9; criterion = 1, statistic = 140.264
  2)*  weights = 50 
1) Petal.Length > 1.9
  3) Petal.Width <= 1.7; criterion = 1, statistic = 67.894
    4) Petal.Length <= 4.8; criterion = 0.999, statistic = 13.865
      5)*  weights = 46 
    4) Petal.Length > 4.8
      6)*  weights = 8 
  3) Petal.Width > 1.7
    7)*  weights = 46 
>     plot(irisct)
>     table(predict(irisct), iris$Species)
            
             setosa versicolor virginica
  setosa         50          0         0
  versicolor      0         49         5
  virginica       0          1        45
> 
>     ### estimated class probabilities, a list
>     tr <- treeresponse(irisct, newdata = iris[1:10,])
> 
>     ### ordinal regression
>     mammoct <- ctree(ME ~ ., data = mammoexp) 
>     plot(mammoct)
> 
>     ### estimated class probabilities
>     treeresponse(mammoct, newdata = mammoexp[1:10,])
[[1]]
[1] 0.3990385 0.3798077 0.2211538

[[2]]
[1] 0.84070796 0.05309735 0.10619469

[[3]]
[1] 0.3990385 0.3798077 0.2211538

[[4]]
[1] 0.6153846 0.2087912 0.1758242

[[5]]
[1] 0.3990385 0.3798077 0.2211538

[[6]]
[1] 0.3990385 0.3798077 0.2211538

[[7]]
[1] 0.3990385 0.3798077 0.2211538

[[8]]
[1] 0.3990385 0.3798077 0.2211538

[[9]]
[1] 0.84070796 0.05309735 0.10619469

[[10]]
[1] 0.3990385 0.3798077 0.2211538

> 
>     ### survival analysis
>     if (require("TH.data") && require("survival")) {
+         data("GBSG2", package = "TH.data")
+         GBSG2ct <- ctree(Surv(time, cens) ~ .,data = GBSG2)
+         plot(GBSG2ct)
+         treeresponse(GBSG2ct, newdata = GBSG2[1:2,])        
+     }
Loading required package: TH.data
Loading required package: survival
Loading required package: splines
[[1]]
Call: survfit(formula = y ~ 1, weights = weights)

records   n.max n.start  events  median 0.95LCL 0.95UCL 
    248     248     248      88    2093    1814      NA 

[[2]]
Call: survfit(formula = y ~ 1, weights = weights)

records   n.max n.start  events  median 0.95LCL 0.95UCL 
    166     166     166      77    1701    1174    2018 

> 
>     ### if you are interested in the internals:
>     ### generate doxygen documentation
>     ## Not run: 
> ##D 
> ##D         ### download src package into temp dir
> ##D         tmpdir <- tempdir()
> ##D         tgz <- download.packages("party", destdir = tmpdir)[2]
> ##D         ### extract
> ##D         untar(tgz, exdir = tmpdir)
> ##D         wd <- setwd(file.path(tmpdir, "party"))
> ##D         ### run doxygen (assuming it is there)
> ##D         system("doxygen inst/doxygen.cfg")
> ##D         setwd(wd)
> ##D         ### have fun
> ##D         browseURL(file.path(tmpdir, "party", "inst", 
> ##D                             "documentation", "html", "index.html")) 
> ##D     
> ## End(Not run)
> 
> 
> 
> cleanEx()

detaching ‘package:survival’, ‘package:splines’, ‘package:TH.data’

> nameEx("ctree_memory")
> ### * ctree_memory
> 
> flush(stderr()); flush(stdout())
> 
> ### Name: Memory Allocation
> ### Title: Memory Allocation
> ### Aliases: ctree_memory
> ### Keywords: misc
> 
> ### ** Examples
> 
> 
>     set.seed(290875)
> 
>     ### setup learning sample
>     airq <- subset(airquality, !is.na(Ozone))
>     ls <- dpp(conditionalTree, Ozone ~ ., data = airq)
> 
>     ### setup memory and controls 
>     mem <- ctree_memory(ls)
>     ct <- ctree_control(teststat = "max")
> 
>     ### fit 50 trees on bootstrap samples
>     bs <- rmultinom(50, nrow(airq), rep(1, nrow(airq))/nrow(airq))
>     storage.mode(bs) <- "double"
>     cfit <- conditionalTree@fit
>     ens <- apply(bs, 2, function(w) cfit(ls, ct, weights = w, 
+                                          fitmem = mem))
> 
> 
> 
> 
> cleanEx()
> nameEx("mammoexp")
> ### * mammoexp
> 
> flush(stderr()); flush(stdout())
> 
> ### Name: mammoexp
> ### Title: Mammography Experience Study
> ### Aliases: mammoexp
> ### Keywords: datasets
> 
> ### ** Examples
> 
> 
>   ### fit tree with attached scores (equal to the default values)
>   mtree <- ctree(ME ~ .,data = mammoexp, 
+         scores = list(ME = 1:3, SYMPT = 1:4, DECT = 1:3))
>   mtree

	 Conditional inference tree with 3 terminal nodes

Response:  ME 
Inputs:  SYMPT, PB, HIST, BSE, DECT 
Number of observations:  412 

1) SYMPT <= Agree; criterion = 1, statistic = 29.933
  2)*  weights = 113 
1) SYMPT > Agree
  3) PB <= 8; criterion = 0.988, statistic = 9.17
    4)*  weights = 208 
  3) PB > 8
    5)*  weights = 91 
>   plot(mtree)
> 
> 
> 
> cleanEx()
> nameEx("mob")
> ### * mob
> 
> flush(stderr()); flush(stdout())
> 
> ### Name: mob
> ### Title: Model-based Recursive Partitioning
> ### Aliases: mob mob-class coef.mob deviance.mob fitted.mob logLik.mob
> ###   predict.mob print.mob residuals.mob sctest.mob summary.mob
> ###   weights.mob
> ### Keywords: tree
> 
> ### ** Examples
> 
> 
> set.seed(290875)
> 
> if(require("mlbench")) {
+ 
+ ## recursive partitioning of a linear regression model
+ ## load data
+ data("BostonHousing", package = "mlbench")
+ ## and transform variables appropriately (for a linear regression)
+ BostonHousing$lstat <- log(BostonHousing$lstat)
+ BostonHousing$rm <- BostonHousing$rm^2
+ ## as well as partitioning variables (for fluctuation testing)
+ BostonHousing$chas <- factor(BostonHousing$chas, levels = 0:1, 
+                              labels = c("no", "yes"))
+ BostonHousing$rad <- factor(BostonHousing$rad, ordered = TRUE)
+ 
+ ## partition the linear regression model medv ~ lstat + rm
+ ## with respect to all remaining variables:
+ fmBH <- mob(medv ~ lstat + rm | zn + indus + chas + nox + age + 
+                                 dis + rad + tax + crim + b + ptratio,
+   control = mob_control(minsplit = 40), data = BostonHousing, 
+   model = linearModel)
+ 
+ ## print the resulting tree
+ fmBH
+ ## or better visualize it
+ plot(fmBH)
+ 
+ ## extract coefficients in all terminal nodes
+ coef(fmBH)
+ ## look at full summary, e.g., for node 7
+ summary(fmBH, node = 7)
+ ## results of parameter stability tests for that node
+ sctest(fmBH, node = 7)
+ ## -> no further significant instabilities (at 5% level)
+ 
+ ## compute mean squared error (on training data)
+ mean((BostonHousing$medv - fitted(fmBH))^2)
+ mean(residuals(fmBH)^2)
+ deviance(fmBH)/sum(weights(fmBH))
+ 
+ ## evaluate logLik and AIC
+ logLik(fmBH)
+ AIC(fmBH)
+ ## (Note that this penalizes estimation of error variances, which
+ ## were treated as nuisance parameters in the fitting process.)
+ 
+ 
+ ## recursive partitioning of a logistic regression model
+ ## load data
+ data("PimaIndiansDiabetes", package = "mlbench")
+ ## partition logistic regression diabetes ~ glucose 
+ ## wth respect to all remaining variables
+ fmPID <- mob(diabetes ~ glucose | pregnant + pressure + triceps + 
+                                   insulin + mass + pedigree + age,
+   data = PimaIndiansDiabetes, model = glinearModel, 
+   family = binomial())
+ 
+ ## fitted model
+ coef(fmPID)
+ plot(fmPID)
+ plot(fmPID, tp_args = list(cdplot = TRUE))
+ }
Loading required package: mlbench
Loading required package: vcd
> 
> 
> 
> cleanEx()

detaching ‘package:vcd’, ‘package:mlbench’

> nameEx("panelfunctions")
> ### * panelfunctions
> 
> flush(stderr()); flush(stdout())
> 
> ### Name: Panel Generating Functions
> ### Title: Panel-Generators for Visualization of Party Trees
> ### Aliases: node_inner node_terminal edge_simple node_surv node_barplot
> ###   node_boxplot node_hist node_density node_scatterplot node_bivplot
> ### Keywords: hplot
> 
> ### ** Examples
> 
> 
>   set.seed(290875)
> 
>   airq <- subset(airquality, !is.na(Ozone))
>   airct <- ctree(Ozone ~ ., data = airq)
> 
>   ## default: boxplots
>   plot(airct)
>   
>   ## change colors
>   plot(airct, tp_args = list(col = "blue", fill = hsv(2/3, 0.5, 1)))
>   ## equivalent to
>   plot(airct, terminal_panel = node_boxplot(airct, col = "blue", 
+                                             fill = hsv(2/3, 0.5, 1)))
> 
>   ### very simple; the mean is given in each terminal node
>   plot(airct, type = "simple")
> 
>   ### density estimates
>   plot(airct, terminal_panel = node_density)
>     
>   ### histograms 
>   plot(airct, terminal_panel = node_hist(airct, ymax = 0.06, 
+                                          xscale = c(0, 250)))
> 
> 
> 
> cleanEx()
> nameEx("plot.BinaryTree")
> ### * plot.BinaryTree
> 
> flush(stderr()); flush(stdout())
> 
> ### Name: Plot BinaryTree
> ### Title: Visualization of Binary Regression Trees
> ### Aliases: plot.BinaryTree
> ### Keywords: hplot
> 
> ### ** Examples
> 
> 
>   set.seed(290875)
> 
>   airq <- subset(airquality, !is.na(Ozone))
>   airct <- ctree(Ozone ~ ., data = airq)
> 
>   ### regression: boxplots in each node
>   plot(airct, terminal_panel = node_boxplot, drop_terminal = TRUE)
> 
>   if(require("TH.data")) {
+   ## classification: barplots in each node
+   data("GlaucomaM", package = "TH.data")
+   glauct <- ctree(Class ~ ., data = GlaucomaM)
+   plot(glauct)
+   plot(glauct, inner_panel = node_barplot,
+     edge_panel = function(ctreeobj, ...) { function(...) invisible() },
+     tnex = 1)
+ 
+   ## survival: Kaplan-Meier curves in each node
+   data("GBSG2", package = "TH.data")
+   library("survival")
+   gbsg2ct <- ctree(Surv(time, cens) ~ ., data = GBSG2)
+   plot(gbsg2ct)
+   plot(gbsg2ct, type = "simple")  
+   }
Loading required package: TH.data
Loading required package: splines
> 
> 
> 
> 
> cleanEx()

detaching ‘package:survival’, ‘package:splines’, ‘package:TH.data’

> nameEx("plot.mob")
> ### * plot.mob
> 
> flush(stderr()); flush(stdout())
> 
> ### Name: plot.mob
> ### Title: Visualization of MOB Trees
> ### Aliases: plot.mob
> ### Keywords: hplot
> 
> ### ** Examples
> 
> 
> set.seed(290875)
> 
> if(require("mlbench")) {
+ 
+ ## recursive partitioning of a linear regression model
+ ## load data
+ data("BostonHousing", package = "mlbench")
+ ## and transform variables appropriately (for a linear regression)
+ BostonHousing$lstat <- log(BostonHousing$lstat)
+ BostonHousing$rm <- BostonHousing$rm^2
+ ## as well as partitioning variables (for fluctuation testing)
+ BostonHousing$chas <- factor(BostonHousing$chas, levels = 0:1, 
+                              labels = c("no", "yes"))
+ BostonHousing$rad <- factor(BostonHousing$rad, ordered = TRUE)
+ 
+ ## partition the linear regression model medv ~ lstat + rm
+ ## with respect to all remaining variables:
+ fm <- mob(medv ~ lstat + rm | zn + indus + chas + nox + age + dis + 
+                               rad + tax + crim + b + ptratio,
+   control = mob_control(minsplit = 40), data = BostonHousing, 
+   model = linearModel)
+ 
+ ## visualize medv ~ lstat and medv ~ rm
+ plot(fm)
+ 
+ ## visualize only one of the two regressors
+ plot(fm, tp_args = list(which = "lstat"), tnex = 2)
+ plot(fm, tp_args = list(which = 2), tnex = 2)
+ 
+ ## omit fitted mean lines
+ plot(fm, tp_args = list(fitmean = FALSE))
+ 
+ ## mixed numerical and categorical regressors 
+ fm2 <- mob(medv ~ lstat + rm + chas | zn + indus + nox + age + 
+                                       dis + rad,
+   control = mob_control(minsplit = 100), data = BostonHousing, 
+   model = linearModel)
+ plot(fm2)
+ 
+ ## recursive partitioning of a logistic regression model
+ data("PimaIndiansDiabetes", package = "mlbench")
+ fmPID <- mob(diabetes ~ glucose | pregnant + pressure + triceps + 
+                                   insulin + mass + pedigree + age,
+   data = PimaIndiansDiabetes, model = glinearModel, 
+   family = binomial())
+ ## default plot: spinograms with breaks from five point summary
+ plot(fmPID)
+ ## use the breaks from hist() instead
+ plot(fmPID, tp_args = list(fivenum = FALSE))
+ ## user-defined breaks
+ plot(fmPID, tp_args = list(breaks = 0:4 * 50))
+ ## CD plots instead of spinograms
+ plot(fmPID, tp_args = list(cdplot = TRUE))
+ ## different smoothing bandwidth
+ plot(fmPID, tp_args = list(cdplot = TRUE, bw = 15))
+ 
+ }
Loading required package: mlbench
Loading required package: vcd
> 
> 
> 
> cleanEx()

detaching ‘package:vcd’, ‘package:mlbench’

> nameEx("readingSkills")
> ### * readingSkills
> 
> flush(stderr()); flush(stdout())
> 
> ### Name: readingSkills
> ### Title: Reading Skills
> ### Aliases: readingSkills
> ### Keywords: datasets
> 
> ### ** Examples
> 
> 
>    set.seed(290875)
>    readingSkills.cf <- cforest(score ~ ., data = readingSkills,
+        control = cforest_unbiased(mtry = 2, ntree = 50))
> 
>    # standard importance
>    varimp(readingSkills.cf)
nativeSpeaker           age      shoeSize 
     12.69213      82.26737      13.60017 
>    # the same modulo random variation
>    varimp(readingSkills.cf, pre1.0_0 = TRUE)
nativeSpeaker           age      shoeSize 
     13.06254      80.44754      14.38979 
> 
>    # conditional importance, may take a while...
>    varimp(readingSkills.cf, conditional = TRUE) 
nativeSpeaker           age      shoeSize 
    11.870034     52.114547      1.461803 
> 
> 
> 
> 
> cleanEx()
> nameEx("reweight")
> ### * reweight
> 
> flush(stderr()); flush(stdout())
> 
> ### Name: reweight
> ### Title: Re-fitting Models with New Weights
> ### Aliases: reweight reweight.linearModel reweight.glinearModel
> ### Keywords: regression
> 
> ### ** Examples
> 
>   ## fit cars regression
>   mf <- dpp(linearModel, dist ~ speed, data = cars)
>   fm <- fit(linearModel, mf)
>   fm
Linear model with coefficients:
(Intercept)        speed  
    -17.579        3.932  
>   
>   ## re-fit, excluding the last 4 observations
>   ww <- c(rep(1, 46), rep(0, 4))
>   reweight(fm, ww)
Linear model with coefficients:
(Intercept)        speed  
     -8.723        3.210  
> 
> 
> 
> cleanEx()
> nameEx("varimp")
> ### * varimp
> 
> flush(stderr()); flush(stdout())
> 
> ### Name: varimp
> ### Title: Variable Importance
> ### Aliases: varimp varimpAUC
> ### Keywords: tree
> 
> ### ** Examples
> 
>     
>    set.seed(290875)
>    readingSkills.cf <- cforest(score ~ ., data = readingSkills, 
+        control = cforest_unbiased(mtry = 2, ntree = 50))
> 
>    # standard importance
>    varimp(readingSkills.cf)
nativeSpeaker           age      shoeSize 
     12.69213      82.26737      13.60017 
>    # the same modulo random variation
>    varimp(readingSkills.cf, pre1.0_0 = TRUE)
nativeSpeaker           age      shoeSize 
     13.06254      80.44754      14.38979 
> 
>    # conditional importance, may take a while...
>    varimp(readingSkills.cf, conditional = TRUE)
nativeSpeaker           age      shoeSize 
    11.870034     52.114547      1.461803 
> 
> 
> 
> 
> ### * <FOOTER>
> ###
> options(digits = 7L)
> base::cat("Time elapsed: ", proc.time() - base::get("ptime", pos = 'CheckExEnv'),"\n")
Time elapsed:  14.188 0.192 14.41 0 0 
> grDevices::dev.off()
null device 
          1 
> ###
> ### Local variables: ***
> ### mode: outline-minor ***
> ### outline-regexp: "\\(> \\)?### [*]+" ***
> ### End: ***
> quit('no')
