# Supplementary material for: A Robust and Accurate Method for Feature Selection and Prioritization from Multi-Class OMICs Data
Source: PLoS One. 2014 Sep 23;9(9):e107801. doi: 10.1371/journal.pone.0107801 (PMC4172658; doi:10.1371/journal.pone.0107801)
Supplement: Code S1 — Supplementary methods and the implementation/evaluation in R of the FPRF method. (ZIP) [file pone.0107801.s004.zip › FPRF_scripts/source_mod_party/party/tests/IndependenceTest-regtest.Rout.save]

R Under development (unstable) (2013-09-01 r63796) -- "Unsuffered Consequences"
Copyright (C) 2013 The R Foundation for Statistical Computing
Platform: x86_64-unknown-linux-gnu (64-bit)

R is free software and comes with ABSOLUTELY NO WARRANTY.
You are welcome to redistribute it under certain conditions.
Type 'license()' or 'licence()' for distribution details.

R is a collaborative project with many contributors.
Type 'contributors()' for more information and
'citation()' on how to cite R or R packages in publications.

Type 'demo()' for some demos, 'help()' for on-line help, or
'help.start()' for an HTML browser interface to help.
Type 'q()' to quit R.

> 
> set.seed(290875)
> library("party")
Loading required package: grid
Loading required package: zoo

Attaching package: 'zoo'

The following objects are masked from 'package:base':

    as.Date, as.Date.numeric

Loading required package: sandwich
Loading required package: strucchange
Loading required package: modeltools
Loading required package: stats4
> 
> ### get rid of the NAMESPACE
> attach(asNamespace("party"))
The following objects are masked from package:party:

    cforest, cforest_classical, cforest_control, cforest_unbiased,
    conditionalTree, ctree, ctree_control, ctree_memory, edge_simple,
    initVariableFrame, mob, mob_control, node_barplot, node_bivplot,
    node_boxplot, node_density, node_hist, node_inner,
    node_scatterplot, node_surv, node_terminal, nodes, proximity,
    ptrafo, response, reweight, sctest.mob, treeresponse, varimp,
    varimpAUC, where
> 
> ### 
> ###
> ###    Regression tests for independence tests
> ###    
> ###    functions defined in file `./src/IndependenceTest.c'    
> 
> ### tests for function C_IndependenceTest
> xval <- rnorm(60)
> x <- matrix(rank(xval), ncol = 1)
> yf <- gl(2, 30)
> y <- sapply(levels(yf), function(l) as.numeric(yf == l))[,1,drop = FALSE]
> weights <- rep(1, nrow(x))
> 
> varctrl <- new("VariableControl")
> lec <- new("LinStatExpectCovar", ncol(x), ncol(y))
> 
> res <- .Call("R_IndependenceTest", x, y, weights,  
+               lec, varctrl, PACKAGE = "party")
> print(res)
[1] 0.3991795 0.6897610
> wmw <- wilcox.test(xval ~ yf, exact = FALSE, correct = FALSE)
> print(wmw)

	Wilcoxon rank sum test

data:  xval by yf
W = 477, p-value = 0.6898
alternative hypothesis: true location shift is not equal to 0

> stopifnot(isequal(res[2], wmw$p.value))
> 
> xval <- rnorm(60)
> x <- matrix(rank(xval), ncol = 1)
> yf <- gl(3, 20)
> y <- sapply(levels(yf), function(l) as.numeric(yf == l))
> weights <- rep(1, nrow(x))
> 
> varctrl <- new("VariableControl")
> varctrl@teststat <- factor("quad", levels = c("max", "quad"))
> print(varctrl)
An object of class "VariableControl"
Slot "teststat":
[1] quad
Levels: max quad

Slot "pvalue":
[1] TRUE

Slot "tol":
[1] 1e-10

Slot "maxpts":
[1] 25000

Slot "abseps":
[1] 1e-04

Slot "releps":
[1] 0

> lec <- new("LinStatExpectCovarMPinv", ncol(x), ncol(y))
> lec@rank <- 0
> lec@MPinv <- matrix(0, nrow = ncol(x) * ncol(y), ncol = ncol(x) * ncol(y))
> lec@svdmem <- new("svd_mem", ncol(x) * ncol(y))
> 
> res <- .Call("R_IndependenceTest", x, y, weights,  
+               lec, varctrl, PACKAGE = "party")
> print(res)
[1] 0.6219672 0.7327259
> kw <- kruskal.test(xval ~ yf)
> print(kw)

	Kruskal-Wallis rank sum test

data:  xval by yf
Kruskal-Wallis chi-squared = 0.622, df = 2, p-value = 0.7327

> stopifnot(isequal(res[2], kw$p.value))
> stopifnot(isequal(lec@rank, kw$parameter))
> 
> tmp <- x
> x <- y
> y <- tmp
> varctrl <- new("VariableControl")
> varctrl@teststat <- factor("quad", levels = c("max", "quad"))
> print(varctrl)
An object of class "VariableControl"
Slot "teststat":
[1] quad
Levels: max quad

Slot "pvalue":
[1] TRUE

Slot "tol":
[1] 1e-10

Slot "maxpts":
[1] 25000

Slot "abseps":
[1] 1e-04

Slot "releps":
[1] 0

> lec <- new("LinStatExpectCovarMPinv", ncol(x), ncol(y))
> lec@rank <- 0
> lec@MPinv <- matrix(0, nrow = ncol(x) * ncol(y), ncol = ncol(x) * ncol(y))
> lec@svdmem <- new("svd_mem", ncol(x) * ncol(y))
> 
> res <- .Call("R_IndependenceTest", x, y, weights,  
+               lec, varctrl, PACKAGE = "party")
> print(res)
[1] 0.6219672 0.7327259
> kw <- kruskal.test(xval ~ yf)
> print(kw)

	Kruskal-Wallis rank sum test

data:  xval by yf
Kruskal-Wallis chi-squared = 0.622, df = 2, p-value = 0.7327

> stopifnot(isequal(res[2], kw$p.value))
> 
> xf <- gl(3, 2000)
> x <- sapply(levels(xf), function(l) as.numeric(xf == l))
> yf <- gl(3, 2000)[sample(1:6000)]
> y <- sapply(levels(yf), function(l) as.numeric(yf == l))
> weights <- rep(1, nrow(x))
> 
> varctrl <- new("VariableControl")
> varctrl@teststat <- factor("quad", levels = c("max", "quad"))
> print(varctrl)
An object of class "VariableControl"
Slot "teststat":
[1] quad
Levels: max quad

Slot "pvalue":
[1] TRUE

Slot "tol":
[1] 1e-10

Slot "maxpts":
[1] 25000

Slot "abseps":
[1] 1e-04

Slot "releps":
[1] 0

> lec <- new("LinStatExpectCovarMPinv", ncol(x), ncol(y))
> lec@rank <- 0
> lec@MPinv <- matrix(0, nrow = ncol(x) * ncol(y), ncol = ncol(x) * ncol(y))
> lec@svdmem <- new("svd_mem", ncol(x) * ncol(y))
> 
> res <- .Call("R_IndependenceTest", x, y, weights,  
+               lec, varctrl, PACKAGE = "party")
> print(res)
[1] 1.334778 0.855448
> chis <- chisq.test(table(xf, yf), correct = FALSE)
> print(chis)

	Pearson's Chi-squared test

data:  table(xf, yf)
X-squared = 1.335, df = 4, p-value = 0.8554

> stopifnot(isequal(round(res[2],3), round(chis$p.value,3)))
> 
> ### unbalanced data
> xval <- rnorm(60)
> x <- matrix(rank(xval), ncol = 1)
> yf <- factor(rnorm(60) > 1)
> y <- sapply(levels(yf), function(l) as.numeric(yf == l)) #[,1,drop = FALSE]
> weights <- rep(1, nrow(x))
> 
> varctrl <- new("VariableControl")
> lec <- new("LinStatExpectCovar", ncol(x), ncol(y))
> 
> res <- .Call("R_IndependenceTest", x, y, weights,
+               lec, varctrl, PACKAGE = "party")
> print(res)
[1] 1.5378968 0.1240738
> wmw <- wilcox.test(xval ~ yf, exact = FALSE, correct = FALSE)
> print(wmw)

	Wilcoxon rank sum test

data:  xval by yf
W = 80, p-value = 0.1241
alternative hypothesis: true location shift is not equal to 0

> stopifnot(isequal(res[2], wmw$p.value))
> 
> varctrl <- new("VariableControl")
> lec <- new("LinStatExpectCovar", ncol(y), ncol(x))
> 
> res <- .Call("R_IndependenceTest", y, x, weights,
+               lec, varctrl, PACKAGE = "party")
> print(res)
[1] 1.5378968 0.1240738
> wmw <- wilcox.test(xval ~ yf, exact = FALSE, correct = FALSE)
> print(wmw)

	Wilcoxon rank sum test

data:  xval by yf
W = 80, p-value = 0.1241
alternative hypothesis: true location shift is not equal to 0

> stopifnot(isequal(res[2], wmw$p.value))
> 
> xf <- factor(cut(rnorm(6000), breaks = c(-Inf, -2, 0.5, Inf)))
> x <- sapply(levels(xf), function(l) as.numeric(xf == l))
> yf <- factor(cut(rnorm(6000), breaks = c(-Inf, -0.5, 1.5, Inf)))
> y <- sapply(levels(yf), function(l) as.numeric(yf == l))
> weights <- rep(1, nrow(x))
> 
> varctrl <- new("VariableControl")
> varctrl@teststat <- factor("quad", levels = c("max", "quad"))
> print(varctrl)
An object of class "VariableControl"
Slot "teststat":
[1] quad
Levels: max quad

Slot "pvalue":
[1] TRUE

Slot "tol":
[1] 1e-10

Slot "maxpts":
[1] 25000

Slot "abseps":
[1] 1e-04

Slot "releps":
[1] 0

> lec <- new("LinStatExpectCovarMPinv", ncol(x), ncol(y))
> lec@rank <- 0
> lec@MPinv <- matrix(0, nrow = ncol(x) * ncol(y), ncol = ncol(x) * ncol(y))
> lec@svdmem <- new("svd_mem", ncol(x) * ncol(y))
> 
> res <- .Call("R_IndependenceTest", x, y, weights,  
+               lec, varctrl, PACKAGE = "party")
> print(res)
[1] 2.1737015 0.7038467
> chis <- chisq.test(table(xf, yf), correct = FALSE)
> print(chis)

	Pearson's Chi-squared test

data:  table(xf, yf)
X-squared = 2.1741, df = 4, p-value = 0.7038

> stopifnot(isequal(round(res[2],3), round(chis$p.value,3)))
> 
> 
> ### Multiple Variables
> gtctrl <- new("GlobalTestControl")
> tlev <- levels(gtctrl@testtype)   
> gtctrl@testtype <- factor("Univariate", levels = tlev)
> 
> mydata = data.frame(y = gl(2, 50), x1 = rnorm(100),
+                     x2 = rnorm(100), x3 = rnorm(100))
> inp <- initVariableFrame(mydata[,c("x1", "x2", "x3"),drop = FALSE], 
+     trafo = function(data) ptrafo(data, numeric_trafo = rank))
> resp <- initVariableFrame(mydata[,"y",drop = FALSE], trafo = NULL, response = TRUE)
> ls <- new("LearningSample", inputs = inp, responses = resp,
+           weights = rep(1, inp@nobs), nobs = nrow(mydata), 
+           ninputs = inp@ninputs)
> tm <- ctree_memory(ls)
> varctrl <- new("VariableControl")
> pvals <- .Call("R_GlobalTest", ls, ls@weights, tm, varctrl, gtctrl, PACKAGE = "party")[[2]]
> wpvals <- rep(0, 3)
> wpvals[1] <- wilcox.test(x1 ~ y, data = mydata,
+                          correct = FALSE, exact = FALSE)$p.value
> wpvals[2] <- wilcox.test(x2 ~ y, data = mydata, 
+                          correct = FALSE, exact = FALSE)$p.value
> wpvals[3] <- wilcox.test(x3 ~ y, data = mydata, 
+                          correct = FALSE, exact = FALSE)$p.value
> stopifnot(isequal(wpvals, 1 - pvals))
> 
> varctrl <- new("VariableControl")
> gtctrl@testtype <- factor("MonteCarlo", levels = tlev)
> gtctrl@nresample <- as.integer(19999)
> inp <- initVariableFrame(mydata[,"x1",drop = FALSE], trafo = function(data)
+     ptrafo(data, numeric_trafo = rank))
> resp <- initVariableFrame(mydata[,"y",drop = FALSE], trafo = NULL, response = TRUE)
> ls <- new("LearningSample", inputs = inp, responses = resp,
+           weights = rep(1, inp@nobs), nobs = nrow(mydata), 
+           ninputs = as.integer(1))
> pvals <- .Call("R_GlobalTest", ls, ls@weights, tm, varctrl, gtctrl, PACKAGE = "party")[[2]]
> stopifnot(abs((1 - pvals) - wilcox.test(x1 ~ y, data = mydata, 
+     exact = TRUE)$p.value) < 1e-2)
> 
> proc.time()
   user  system elapsed 
  0.852   0.060   0.911 
