# Supplementary material for: A Robust and Accurate Method for Feature Selection and Prioritization from Multi-Class OMICs Data
Source: PLoS One. 2014 Sep 23;9(9):e107801. doi: 10.1371/journal.pone.0107801 (PMC4172658; doi:10.1371/journal.pone.0107801)
Supplement: Code S1 — Supplementary methods and the implementation/evaluation in R of the FPRF method. (ZIP) [file pone.0107801.s004.zip › FPRF_scripts/source_mod_party/party/tests/mob.R]

library("party")

data("BostonHousing", package = "mlbench")
BostonHousing$lstat <- log(BostonHousing$lstat)
BostonHousing$rm <- BostonHousing$rm^2
BostonHousing$chas <- factor(BostonHousing$chas, levels = 0:1, labels = c("no", "yes"))
BostonHousing$rad <- factor(BostonHousing$rad, ordered = TRUE)
fmBH <- mob(medv ~ lstat + rm | zn + indus + chas + nox + age + dis + rad + tax + crim + b + ptratio,
  control = mob_control(minsplit = 40, verbose = TRUE),
  data = BostonHousing, model = linearModel)
fmBH
summary(fmBH)

### check for one-node tree
fmBH <- try(mob(medv ~ lstat + rm | zn, control = mob_control(minsplit = 4000, verbose = TRUE),
  data = BostonHousing, model = linearModel))
stopifnot(class(fmBH) != "try-error")


data("PimaIndiansDiabetes", package = "mlbench")
fmPID <- mob(diabetes ~ glucose | pregnant + pressure + triceps + insulin + mass + pedigree + age,
  control = mob_control(verbose = TRUE),
  data = PimaIndiansDiabetes, model = glinearModel, family = binomial())
fmPID
summary(fmPID)
