# Supplementary material for: A Robust and Accurate Method for Feature Selection and Prioritization from Multi-Class OMICs Data
Source: PLoS One. 2014 Sep 23;9(9):e107801. doi: 10.1371/journal.pone.0107801 (PMC4172658; doi:10.1371/journal.pone.0107801)
Supplement: Code S1 — Supplementary methods and the implementation/evaluation in R of the FPRF method. (ZIP) [file pone.0107801.s004.zip › FPRF_scripts/source_mod_party/party/tests/mob.Rout.save]

R Under development (unstable) (2013-09-01 r63796) -- "Unsuffered Consequences"
Copyright (C) 2013 The R Foundation for Statistical Computing
Platform: x86_64-unknown-linux-gnu (64-bit)

R is free software and comes with ABSOLUTELY NO WARRANTY.
You are welcome to redistribute it under certain conditions.
Type 'license()' or 'licence()' for distribution details.

R is a collaborative project with many contributors.
Type 'contributors()' for more information and
'citation()' on how to cite R or R packages in publications.

Type 'demo()' for some demos, 'help()' for on-line help, or
'help.start()' for an HTML browser interface to help.
Type 'q()' to quit R.

> library("party")
Loading required package: grid
Loading required package: zoo

Attaching package: 'zoo'

The following objects are masked from 'package:base':

    as.Date, as.Date.numeric

Loading required package: sandwich
Loading required package: strucchange
Loading required package: modeltools
Loading required package: stats4
> 
> data("BostonHousing", package = "mlbench")
> BostonHousing$lstat <- log(BostonHousing$lstat)
> BostonHousing$rm <- BostonHousing$rm^2
> BostonHousing$chas <- factor(BostonHousing$chas, levels = 0:1, labels = c("no", "yes"))
> BostonHousing$rad <- factor(BostonHousing$rad, ordered = TRUE)
> fmBH <- mob(medv ~ lstat + rm | zn + indus + chas + nox + age + dis + rad + tax + crim + b + ptratio,
+   control = mob_control(minsplit = 40, verbose = TRUE),
+   data = BostonHousing, model = linearModel)

-------------------------------------------
Fluctuation tests of splitting variables:
                    zn        indus         chas          nox          age
statistic 3.363356e+01 6.532322e+01 2.275635e+01 8.136281e+01 3.675850e+01
p.value   1.023987e-04 1.363602e-11 4.993053e-04 3.489797e-15 2.263798e-05
                   dis          rad          tax         crim            b
statistic 6.848533e+01 1.153641e+02 9.068440e+01 8.655065e+01 3.627629e+01
p.value   2.693904e-12 7.087680e-13 2.735524e-17 2.356348e-16 2.860686e-05
               ptratio
statistic 7.221524e+01
p.value   3.953623e-13

Best splitting variable: tax
Perform split? yes
-------------------------------------------

Node properties:
tax <= 432; criterion = 1, statistic = 115.364

-------------------------------------------
Fluctuation tests of splitting variables:
                    zn      indus      chas          nox        age
statistic 27.785009791 21.3329346 8.0272421 23.774323202 11.9204284
p.value    0.001494064  0.0285193 0.4005192  0.009518732  0.7666366
                   dis          rad          tax         crim         b
statistic 24.268011081 50.481593270 3.523250e+01 3.276813e+01 9.0363245
p.value    0.007601532  0.003437763 4.275527e-05 1.404487e-04 0.9871502
               ptratio
statistic 4.510680e+01
p.value   3.309747e-07

Best splitting variable: ptratio
Perform split? yes
-------------------------------------------

Node properties:
ptratio <= 15.2; criterion = 1, statistic = 50.482

-------------------------------------------
Fluctuation tests of splitting variables:
                    zn       indus        chas         nox         age
statistic 3.233350e+01 22.26864036 12.93407112 22.10510234 20.41295354
p.value   1.229678e-04  0.01504788  0.05259509  0.01622098  0.03499731
                 dis          rad          tax        crim         b
statistic 17.7204735 5.526565e+01 2.879128e+01 20.28503194 6.5549665
p.value    0.1091769 7.112214e-04 6.916307e-04  0.03706934 0.9999522
               ptratio
statistic 4.789850e+01
p.value   4.738855e-08

Best splitting variable: ptratio
Perform split? yes
-------------------------------------------

Node properties:
ptratio <= 19.6; criterion = 1, statistic = 55.266

-------------------------------------------
Fluctuation tests of splitting variables:
                 zn      indus      chas        nox       age        dis
statistic 14.971474 14.6477733 7.1172962 14.3455158 8.2176363 16.1112185
p.value    0.280361  0.3134649 0.5405005  0.3467974 0.9906672  0.1847818
                  rad          tax     crim         b    ptratio
statistic 43.17824350 3.447271e+01 9.340075 8.7773142 10.8469969
p.value    0.03281124 4.281939e-05 0.952996 0.9772696  0.8202694

Best splitting variable: tax
Perform split? yes
-------------------------------------------

Node properties:
tax <= 265; criterion = 1, statistic = 43.178

-------------------------------------------
Fluctuation tests of splitting variables:
                 zn     indus     chas       nox        age       dis
statistic 11.998039 7.3971233 7.227770 9.2936189 14.3023962 8.9239826
p.value    0.574642 0.9931875 0.522447 0.9119621  0.2886603 0.9389895
                 rad        tax       crim         b    ptratio
statistic 33.1746444 16.6666129 11.7143758 9.9050903 11.5927528
p.value    0.3926249  0.1206412  0.6153455 0.8539893  0.6328381

Best splitting variable: tax
Perform split? no
-------------------------------------------

-------------------------------------------
Fluctuation tests of splitting variables:
                  zn     indus         chas         nox       age        dis
statistic 10.9187926 9.0917078 2.754081e+01 17.39203006 4.6282349 11.9581600
p.value    0.7091039 0.9172303 4.987667e-05  0.08922543 0.9999992  0.5607267
                rad        tax     crim        b   ptratio
statistic 0.2557803 10.9076165 3.711175 3.158329 9.8865054
p.value   1.0000000  0.7106612 1.000000 1.000000 0.8410064

Best splitting variable: chas
Perform split? yes
-------------------------------------------

Splitting factor variable, objective function: 
 no 
Inf 

No admissable split found in 'chas'
> fmBH
1) tax <= 432; criterion = 1, statistic = 115.364
  2) ptratio <= 15.2; criterion = 1, statistic = 50.482
    3)*  weights = 72 
Terminal node model
Linear model with coefficients:
(Intercept)        lstat           rm  
     9.2349      -4.9391       0.6859  

  2) ptratio > 15.2
    4) ptratio <= 19.6; criterion = 1, statistic = 55.266
      5) tax <= 265; criterion = 1, statistic = 43.178
        6)*  weights = 63 
Terminal node model
Linear model with coefficients:
(Intercept)        lstat           rm  
     3.9637      -2.7663       0.6881  

      5) tax > 265
        7)*  weights = 162 
Terminal node model
Linear model with coefficients:
(Intercept)        lstat           rm  
    -1.7984      -0.2677       0.6539  

    4) ptratio > 19.6
      8)*  weights = 56 
Terminal node model
Linear model with coefficients:
(Intercept)        lstat           rm  
    17.5865      -4.6190       0.3387  

1) tax > 432
  9)*  weights = 153 
Terminal node model
Linear model with coefficients:
(Intercept)        lstat           rm  
    68.2971     -16.3540      -0.1478  

> summary(fmBH)
$`3`

Call:
NULL

Weighted Residuals:
   Min     1Q Median     3Q    Max 
-7.910  0.000  0.000  0.000  6.632 

Coefficients:
            Estimate Std. Error t value Pr(>|t|)    
(Intercept)  9.23488    3.95128   2.337   0.0223 *  
lstat       -4.93910    0.88285  -5.595 4.14e-07 ***
rm           0.68591    0.05136  13.354  < 2e-16 ***
---
Signif. codes:  0 '***' 0.001 '**' 0.01 '*' 0.05 '.' 0.1 ' ' 1

Residual standard error: 3.413 on 69 degrees of freedom
Multiple R-squared:  0.922,	Adjusted R-squared:  0.9197 
F-statistic: 407.8 on 2 and 69 DF,  p-value: < 2.2e-16


$`6`

Call:
NULL

Weighted Residuals:
   Min     1Q Median     3Q    Max 
-4.614  0.000  0.000  0.000 12.473 

Coefficients:
            Estimate Std. Error t value Pr(>|t|)    
(Intercept)  3.96372    5.00781   0.792  0.43177    
lstat       -2.76629    1.00406  -2.755  0.00776 ** 
rm           0.68813    0.07716   8.918 1.36e-12 ***
---
Signif. codes:  0 '***' 0.001 '**' 0.01 '*' 0.05 '.' 0.1 ' ' 1

Residual standard error: 3.2 on 60 degrees of freedom
Multiple R-squared:  0.8176,	Adjusted R-squared:  0.8115 
F-statistic: 134.5 on 2 and 60 DF,  p-value: < 2.2e-16


$`7`

Call:
NULL

Weighted Residuals:
   Min     1Q Median     3Q    Max 
-9.092  0.000  0.000  0.000 10.236 

Coefficients:
            Estimate Std. Error t value Pr(>|t|)    
(Intercept) -1.79839    2.84702  -0.632    0.529    
lstat       -0.26771    0.69581  -0.385    0.701    
rm           0.65389    0.03757  17.404   <2e-16 ***
---
Signif. codes:  0 '***' 0.001 '**' 0.01 '*' 0.05 '.' 0.1 ' ' 1

Residual standard error: 2.652 on 159 degrees of freedom
Multiple R-squared:  0.8173,	Adjusted R-squared:  0.815 
F-statistic: 355.6 on 2 and 159 DF,  p-value: < 2.2e-16


$`8`

Call:
NULL

Weighted Residuals:
   Min     1Q Median     3Q    Max 
-8.466  0.000  0.000  0.000  4.947 

Coefficients:
            Estimate Std. Error t value Pr(>|t|)    
(Intercept) 17.58649    4.21666   4.171 0.000113 ***
lstat       -4.61897    0.84025  -5.497 1.13e-06 ***
rm           0.33867    0.07574   4.472 4.13e-05 ***
---
Signif. codes:  0 '***' 0.001 '**' 0.01 '*' 0.05 '.' 0.1 ' ' 1

Residual standard error: 2.197 on 53 degrees of freedom
Multiple R-squared:  0.6446,	Adjusted R-squared:  0.6312 
F-statistic: 48.07 on 2 and 53 DF,  p-value: 1.238e-12


$`9`

Call:
NULL

Weighted Residuals:
   Min     1Q Median     3Q    Max 
-10.56   0.00   0.00   0.00  24.28 

Coefficients:
             Estimate Std. Error t value Pr(>|t|)    
(Intercept)  68.29709    3.83284  17.819  < 2e-16 ***
lstat       -16.35401    0.96577 -16.934  < 2e-16 ***
rm           -0.14779    0.05047  -2.928  0.00394 ** 
---
Signif. codes:  0 '***' 0.001 '**' 0.01 '*' 0.05 '.' 0.1 ' ' 1

Residual standard error: 4.689 on 150 degrees of freedom
Multiple R-squared:  0.6649,	Adjusted R-squared:  0.6604 
F-statistic: 148.8 on 2 and 150 DF,  p-value: < 2.2e-16


> 
> ### check for one-node tree
> fmBH <- try(mob(medv ~ lstat + rm | zn, control = mob_control(minsplit = 4000, verbose = TRUE),
+   data = BostonHousing, model = linearModel))
> stopifnot(class(fmBH) != "try-error")
> 
> 
> data("PimaIndiansDiabetes", package = "mlbench")
> fmPID <- mob(diabetes ~ glucose | pregnant + pressure + triceps + insulin + mass + pedigree + age,
+   control = mob_control(verbose = TRUE),
+   data = PimaIndiansDiabetes, model = glinearModel, family = binomial())

-------------------------------------------
Fluctuation tests of splitting variables:
              pregnant  pressure     triceps   insulin         mass    pedigree
statistic 2.988542e+01 7.5024235 15.94095417 6.5969297 4.880982e+01 18.33476114
p.value   9.778517e-05 0.9104325  0.06660773 0.9701412 8.316815e-09  0.02275017
                   age
statistic 4.351412e+01
p.value   1.182811e-07

Best splitting variable: mass
Perform split? yes
-------------------------------------------

Node properties:
mass <= 26.3; criterion = 1, statistic = 48.81

-------------------------------------------
Fluctuation tests of splitting variables:
            pregnant pressure  triceps   insulin       mass  pedigree       age
statistic 10.3924070 4.353740 5.911229 3.7855726 10.4748907 3.6263026 6.0978662
p.value    0.4903221 0.999824 0.986895 0.9999888  0.4785454 0.9999958 0.9817742

Best splitting variable: mass
Perform split? no
-------------------------------------------

-------------------------------------------
Fluctuation tests of splitting variables:
              pregnant  pressure  triceps   insulin      mass    pedigree
statistic 2.673912e+01 6.1757583 7.346804 7.8963977 9.1545915 17.96438828
p.value   4.434356e-04 0.9845137 0.922646 0.8700398 0.7033477  0.02677105
                   age
statistic 3.498466e+01
p.value   8.098640e-06

Best splitting variable: age
Perform split? yes
-------------------------------------------

Node properties:
age <= 30; criterion = 1, statistic = 34.985

-------------------------------------------
Fluctuation tests of splitting variables:
           pregnant  pressure  triceps   insulin      mass pedigree       age
statistic 4.3749991 9.4006532 7.661457 9.0583568 5.4287861 5.640420 6.3088818
p.value   0.9998989 0.6656073 0.893893 0.7168659 0.9967316 0.994611 0.9804133

Best splitting variable: pressure
Perform split? no
-------------------------------------------

-------------------------------------------
Fluctuation tests of splitting variables:
           pregnant pressure   triceps   insulin      mass   pedigree
statistic 7.7282903 1.935271 3.6078314 4.9703223 10.136944 11.9004129
p.value   0.8882324 1.000000 0.9999987 0.9991162  0.555382  0.3205095
                 age
statistic 10.1330698
p.value    0.5559631

Best splitting variable: pedigree
Perform split? no
-------------------------------------------
> fmPID
1) mass <= 26.3; criterion = 1, statistic = 48.81
  2)*  weights = 167 
Terminal node model
Binomial GLM with coefficients:
(Intercept)      glucose  
   -9.95151      0.05871  

1) mass > 26.3
  3) age <= 30; criterion = 1, statistic = 34.985
    4)*  weights = 304 
Terminal node model
Binomial GLM with coefficients:
(Intercept)      glucose  
   -6.70559      0.04684  

  3) age > 30
    5)*  weights = 297 
Terminal node model
Binomial GLM with coefficients:
(Intercept)      glucose  
   -2.77095      0.02354  

> summary(fmPID)
$`2`

Call:
NULL

Deviance Residuals: 
   Min      1Q  Median      3Q     Max  
-1.817   0.000   0.000   0.000   2.718  

Coefficients:
            Estimate Std. Error z value Pr(>|z|)    
(Intercept) -9.95151    1.74013  -5.719 1.07e-08 ***
glucose      0.05871    0.01211   4.846 1.26e-06 ***
---
Signif. codes:  0 '***' 0.001 '**' 0.01 '*' 0.05 '.' 0.1 ' ' 1

(Dispersion parameter for binomial family taken to be 1)

    Null deviance: 96.202  on 166  degrees of freedom
Residual deviance: 60.502  on 165  degrees of freedom
AIC: 64.502

Number of Fisher Scoring iterations: 6


$`4`

Call:
NULL

Deviance Residuals: 
    Min       1Q   Median       3Q      Max  
-1.9438  -0.3484   0.0000   0.0000   2.4893  

Coefficients:
             Estimate Std. Error z value Pr(>|z|)    
(Intercept) -6.705586   0.800193  -8.380  < 2e-16 ***
glucose      0.046837   0.006208   7.544 4.54e-14 ***
---
Signif. codes:  0 '***' 0.001 '**' 0.01 '*' 0.05 '.' 0.1 ' ' 1

(Dispersion parameter for binomial family taken to be 1)

    Null deviance: 364.01  on 303  degrees of freedom
Residual deviance: 280.98  on 302  degrees of freedom
AIC: 284.98

Number of Fisher Scoring iterations: 5


$`5`

Call:
NULL

Deviance Residuals: 
   Min      1Q  Median      3Q     Max  
-2.005   0.000   0.000   0.000   2.380  

Coefficients:
             Estimate Std. Error z value Pr(>|z|)    
(Intercept) -2.770954   0.548241  -5.054 4.32e-07 ***
glucose      0.023536   0.004202   5.601 2.13e-08 ***
---
Signif. codes:  0 '***' 0.001 '**' 0.01 '*' 0.05 '.' 0.1 ' ' 1

(Dispersion parameter for binomial family taken to be 1)

    Null deviance: 407.11  on 296  degrees of freedom
Residual deviance: 369.43  on 295  degrees of freedom
AIC: 373.43

Number of Fisher Scoring iterations: 4


> 
> 
> proc.time()
   user  system elapsed 
  2.956   0.084   3.041 
