# Supplementary material for: A Robust and Accurate Method for Feature Selection and Prioritization from Multi-Class OMICs Data
Source: PLoS One. 2014 Sep 23;9(9):e107801. doi: 10.1371/journal.pone.0107801 (PMC4172658; doi:10.1371/journal.pone.0107801)
Supplement: Code S1 — Supplementary methods and the implementation/evaluation in R of the FPRF method. (ZIP) [file pone.0107801.s004.zip › FPRF_scripts/source_mod_party/party/tests/Node-regtest.Rout.save]

R Under development (unstable) (2013-09-01 r63796) -- "Unsuffered Consequences"
Copyright (C) 2013 The R Foundation for Statistical Computing
Platform: x86_64-unknown-linux-gnu (64-bit)

R is free software and comes with ABSOLUTELY NO WARRANTY.
You are welcome to redistribute it under certain conditions.
Type 'license()' or 'licence()' for distribution details.

R is a collaborative project with many contributors.
Type 'contributors()' for more information and
'citation()' on how to cite R or R packages in publications.

Type 'demo()' for some demos, 'help()' for on-line help, or
'help.start()' for an HTML browser interface to help.
Type 'q()' to quit R.

> 
> set.seed(290875)
> library("party")
Loading required package: grid
Loading required package: zoo

Attaching package: 'zoo'

The following objects are masked from 'package:base':

    as.Date, as.Date.numeric

Loading required package: sandwich
Loading required package: strucchange
Loading required package: modeltools
Loading required package: stats4
> if (!require("TH.data"))
+     stop("cannot load package TH.data")
Loading required package: TH.data
> 
> ### get rid of the NAMESPACE
> attach(asNamespace("party"))
The following objects are masked from package:party:

    cforest, cforest_classical, cforest_control, cforest_unbiased,
    conditionalTree, ctree, ctree_control, ctree_memory, edge_simple,
    initVariableFrame, mob, mob_control, node_barplot, node_bivplot,
    node_boxplot, node_density, node_hist, node_inner,
    node_scatterplot, node_surv, node_terminal, nodes, proximity,
    ptrafo, response, reweight, sctest.mob, treeresponse, varimp,
    varimpAUC, where
> 
> gtctrl <- new("GlobalTestControl")
> tlev <- levels(gtctrl@testtype)
> 
> data(GlaucomaM, package = "TH.data")
> inp <- initVariableFrame(GlaucomaM[,-63,drop = FALSE], trafo = NULL) #, fun = rank)
> resp <- initVariableFrame(GlaucomaM[,"Class",drop = FALSE], trafo = NULL, response = TRUE)
> ls <- new("LearningSample", inputs = inp, responses = resp,
+           weights = rep(1, inp@nobs), nobs = nrow(GlaucomaM), 
+           ninputs = inp@ninputs)
> tm <- ctree_memory(ls, TRUE)
> ctrl <- ctree_control()
> node <- .Call("R_Node", ls, ls@weights, tm, ctrl, PACKAGE = "party")
> stopifnot(isequal(node[[5]][[3]], 0.059))
> 
> ### and now with ranked inputs -> Wilcoxon-Mann-Whitney tests
> inp <- initVariableFrame(GlaucomaM[,-63,drop = FALSE], trafo = function(data)
+ ptrafo(data, numeric_trafo = rank))
> resp <- initVariableFrame(GlaucomaM[,"Class",drop = FALSE], trafo = NULL, response = TRUE)
> ls <- new("LearningSample", inputs = inp, responses = resp,
+           weights = rep(1, inp@nobs), nobs = nrow(GlaucomaM), 
+           ninputs = inp@ninputs)
> tm <- ctree_memory(ls, TRUE)
> ctrl <- ctree_control()
> node <- .Call("R_Node", ls, ls@weights, tm, ctrl, PACKAGE = "party")
> stopifnot(isequal(node[[5]][[3]], 0.059))
> 
> proc.time()
   user  system elapsed 
  0.864   0.032   0.894 
