# Supplementary material for: A Robust and Accurate Method for Feature Selection and Prioritization from Multi-Class OMICs Data
Source: PLoS One. 2014 Sep 23;9(9):e107801. doi: 10.1371/journal.pone.0107801 (PMC4172658; doi:10.1371/journal.pone.0107801)
Supplement: Code S1 — Supplementary methods and the implementation/evaluation in R of the FPRF method. (ZIP) [file pone.0107801.s004.zip › FPRF_scripts/source_mod_party/party/tests/TreeGrow-regtest.Rout.save]

R Under development (unstable) (2013-09-01 r63796) -- "Unsuffered Consequences"
Copyright (C) 2013 The R Foundation for Statistical Computing
Platform: x86_64-unknown-linux-gnu (64-bit)

R is free software and comes with ABSOLUTELY NO WARRANTY.
You are welcome to redistribute it under certain conditions.
Type 'license()' or 'licence()' for distribution details.

R is a collaborative project with many contributors.
Type 'contributors()' for more information and
'citation()' on how to cite R or R packages in publications.

Type 'demo()' for some demos, 'help()' for on-line help, or
'help.start()' for an HTML browser interface to help.
Type 'q()' to quit R.

> 
> set.seed(290875)
> library("party")
Loading required package: grid
Loading required package: zoo

Attaching package: 'zoo'

The following objects are masked from 'package:base':

    as.Date, as.Date.numeric

Loading required package: sandwich
Loading required package: strucchange
Loading required package: modeltools
Loading required package: stats4
> if (!require("TH.data"))
+     stop("cannot load package TH.data")
Loading required package: TH.data
> if (!require("coin"))
+     stop("cannot load package coin")
Loading required package: coin
Loading required package: survival
Loading required package: splines
> 
> ### get rid of the NAMESPACE
> attach(asNamespace("party"))
The following objects are masked from package:party:

    cforest, cforest_classical, cforest_control, cforest_unbiased,
    conditionalTree, ctree, ctree_control, ctree_memory, edge_simple,
    initVariableFrame, mob, mob_control, node_barplot, node_bivplot,
    node_boxplot, node_density, node_hist, node_inner,
    node_scatterplot, node_surv, node_terminal, nodes, proximity,
    ptrafo, response, reweight, sctest.mob, treeresponse, varimp,
    varimpAUC, where
> 
> gtctrl <- new("GlobalTestControl")
> tlev <- levels(gtctrl@testtype)
> 
> data(GlaucomaM, package = "TH.data")
> gtree <- ctree(Class ~ ., data = GlaucomaM)
> tree <- gtree@tree
> stopifnot(isequal(tree[[5]][[3]], 0.059))
> predict(gtree)
  [1] normal   normal   normal   normal   normal   normal   normal   normal  
  [9] normal   normal   normal   glaucoma normal   normal   normal   normal  
 [17] normal   normal   normal   normal   normal   normal   normal   normal  
 [25] normal   normal   normal   normal   normal   normal   normal   normal  
 [33] normal   normal   glaucoma normal   normal   normal   normal   normal  
 [41] normal   normal   glaucoma normal   normal   normal   normal   normal  
 [49] normal   normal   normal   normal   normal   normal   normal   normal  
 [57] normal   normal   normal   normal   normal   normal   normal   normal  
 [65] normal   normal   normal   normal   normal   glaucoma normal   normal  
 [73] normal   normal   normal   normal   normal   normal   normal   normal  
 [81] glaucoma normal   normal   normal   normal   normal   normal   normal  
 [89] normal   normal   normal   normal   normal   normal   normal   normal  
 [97] normal   normal   glaucoma glaucoma glaucoma glaucoma normal   normal  
[105] normal   normal   normal   glaucoma glaucoma normal   glaucoma glaucoma
[113] glaucoma glaucoma glaucoma glaucoma glaucoma normal   normal   glaucoma
[121] glaucoma glaucoma glaucoma glaucoma glaucoma glaucoma normal   glaucoma
[129] normal   glaucoma normal   glaucoma glaucoma glaucoma glaucoma glaucoma
[137] glaucoma glaucoma glaucoma glaucoma glaucoma glaucoma glaucoma glaucoma
[145] glaucoma glaucoma normal   glaucoma glaucoma glaucoma glaucoma normal  
[153] glaucoma glaucoma glaucoma glaucoma normal   glaucoma glaucoma glaucoma
[161] glaucoma glaucoma normal   normal   glaucoma glaucoma normal   glaucoma
[169] glaucoma glaucoma glaucoma glaucoma normal   glaucoma glaucoma glaucoma
[177] normal   glaucoma normal   glaucoma glaucoma glaucoma normal   glaucoma
[185] glaucoma glaucoma normal   glaucoma glaucoma normal   glaucoma normal  
[193] glaucoma glaucoma glaucoma glaucoma
Levels: glaucoma normal
> 
> # print(tree)
> 
> stump <- ctree(Class ~ ., data = GlaucomaM, 
+                control = ctree_control(stump = TRUE))
> print(stump)

	 Conditional inference tree with 2 terminal nodes

Response:  Class 
Inputs:  ag, at, as, an, ai, eag, eat, eas, ean, eai, abrg, abrt, abrs, abrn, abri, hic, mhcg, mhct, mhcs, mhcn, mhci, phcg, phct, phcs, phcn, phci, hvc, vbsg, vbst, vbss, vbsn, vbsi, vasg, vast, vass, vasn, vasi, vbrg, vbrt, vbrs, vbrn, vbri, varg, vart, vars, varn, vari, mdg, mdt, mds, mdn, mdi, tmg, tmt, tms, tmn, tmi, mr, rnf, mdic, emd, mv 
Number of observations:  196 

1) vari <= 0.059; criterion = 1, statistic = 71.475
  2)*  weights = 87 
1) vari > 0.059
  3)*  weights = 109 
> 
> data(treepipit, package = "coin")
> 
> tr <- ctree(counts ~ ., data = treepipit)
> tr

	 Conditional inference tree with 2 terminal nodes

Response:  counts 
Inputs:  age, coverstorey, coverregen, meanregen, coniferous, deadtree, cbpiles, ivytree, fdist 
Number of observations:  86 

1) coverstorey <= 40; criterion = 0.998, statistic = 13.678
  2)*  weights = 24 
1) coverstorey > 40
  3)*  weights = 62 
> plot(tr)
> 
> 
> data(GlaucomaM, package = "TH.data")
> 
> tr <- ctree(Class ~ ., data = GlaucomaM)
> tr

	 Conditional inference tree with 4 terminal nodes

Response:  Class 
Inputs:  ag, at, as, an, ai, eag, eat, eas, ean, eai, abrg, abrt, abrs, abrn, abri, hic, mhcg, mhct, mhcs, mhcn, mhci, phcg, phct, phcs, phcn, phci, hvc, vbsg, vbst, vbss, vbsn, vbsi, vasg, vast, vass, vasn, vasi, vbrg, vbrt, vbrs, vbrn, vbri, varg, vart, vars, varn, vari, mdg, mdt, mds, mdn, mdi, tmg, tmt, tms, tmn, tmi, mr, rnf, mdic, emd, mv 
Number of observations:  196 

1) vari <= 0.059; criterion = 1, statistic = 71.475
  2) vasg <= 0.066; criterion = 1, statistic = 29.265
    3)*  weights = 79 
  2) vasg > 0.066
    4)*  weights = 8 
1) vari > 0.059
  5) tms <= -0.066; criterion = 0.951, statistic = 11.221
    6)*  weights = 65 
  5) tms > -0.066
    7)*  weights = 44 
> plot(tr)
> 
> data(GBSG2, package = "TH.data")  
> 
> GBSG2tree <- ctree(Surv(time, cens) ~ ., data = GBSG2)
> GBSG2tree

	 Conditional inference tree with 4 terminal nodes

Response:  Surv(time, cens) 
Inputs:  horTh, age, menostat, tsize, tgrade, pnodes, progrec, estrec 
Number of observations:  686 

1) pnodes <= 3; criterion = 1, statistic = 56.156
  2) horTh == {no}; criterion = 0.965, statistic = 8.113
    3)*  weights = 248 
  2) horTh == {yes}
    4)*  weights = 128 
1) pnodes > 3
  5) progrec <= 20; criterion = 0.999, statistic = 14.941
    6)*  weights = 144 
  5) progrec > 20
    7)*  weights = 166 
> plot(GBSG2tree)
> plot(GBSG2tree, terminal_panel = node_surv(GBSG2tree))
> survfit(Surv(time, cens) ~ as.factor(GBSG2tree@where), data = GBSG2)
Call: survfit(formula = Surv(time, cens) ~ as.factor(GBSG2tree@where), 
    data = GBSG2)

                             records n.max n.start events median 0.95LCL
as.factor(GBSG2tree@where)=3     248   248     248     88   2093    1814
as.factor(GBSG2tree@where)=4     128   128     128     31     NA    2372
as.factor(GBSG2tree@where)=6     144   144     144    103    624     525
as.factor(GBSG2tree@where)=7     166   166     166     77   1701    1174
                             0.95UCL
as.factor(GBSG2tree@where)=3      NA
as.factor(GBSG2tree@where)=4      NA
as.factor(GBSG2tree@where)=6     797
as.factor(GBSG2tree@where)=7    2018
> names(GBSG2)
 [1] "horTh"    "age"      "menostat" "tsize"    "tgrade"   "pnodes"  
 [7] "progrec"  "estrec"   "time"     "cens"    
> 
> tr <- ctree(Surv(time, cens) ~ ., data = GBSG2, 
+             control = ctree_control(teststat = "max", 
+                                     testtype = "Univariate"))
There were 18 warnings (use warnings() to see them)
> tr

	 Conditional inference tree with 10 terminal nodes

Response:  Surv(time, cens) 
Inputs:  horTh, age, menostat, tsize, tgrade, pnodes, progrec, estrec 
Number of observations:  686 

1) pnodes <= 3; criterion = 1, statistic = 7.494
  2) horTh == {no}; criterion = 0.996, statistic = 2.848
    3) menostat == {Post}; criterion = 0.978, statistic = 2.286
      4)*  weights = 112 
    3) menostat == {Pre}
      5) age <= 37; criterion = 1, statistic = 3.858
        6)*  weights = 21 
      5) age > 37
        7)*  weights = 115 
  2) horTh == {yes}
    8) progrec <= 74; criterion = 0.975, statistic = 2.241
      9)*  weights = 73 
    8) progrec > 74
      10)*  weights = 55 
1) pnodes > 3
  11) progrec <= 20; criterion = 1, statistic = 3.865
    12) pnodes <= 9; criterion = 0.991, statistic = 2.612
      13)*  weights = 87 
    12) pnodes > 9
      14)*  weights = 57 
  11) progrec > 20
    15) horTh == {no}; criterion = 0.976, statistic = 2.251
      16)*  weights = 101 
    15) horTh == {yes}
      17) menostat == {Post}; criterion = 0.965, statistic = 2.105
        18)*  weights = 45 
      17) menostat == {Pre}
        19)*  weights = 20 
> plot(tr)
> 
> data(mammoexp)
> attr(mammoexp$ME, "scores") <- 1:3   
> attr(mammoexp$SYMPT, "scores") <- 1:4
> attr(mammoexp$DECT, "scores") <- 1:3 
> names(mammoexp)[names(mammoexp) == "SYMPT"] <- "symptoms"
> names(mammoexp)[names(mammoexp) == "PB"] <- "benefit"
> 
> names(mammoexp)
[1] "ME"       "symptoms" "benefit"  "HIST"     "BSE"      "DECT"    
> tr <- ctree(ME ~ ., data = mammoexp)
> tr

	 Conditional inference tree with 3 terminal nodes

Response:  ME 
Inputs:  symptoms, benefit, HIST, BSE, DECT 
Number of observations:  412 

1) symptoms <= Agree; criterion = 1, statistic = 29.933
  2)*  weights = 113 
1) symptoms > Agree
  3) benefit <= 8; criterion = 0.988, statistic = 9.17
    4)*  weights = 208 
  3) benefit > 8
    5)*  weights = 91 
> plot(tr)
> 
> treeresponse(tr, newdata = mammoexp[1:5,])
[[1]]
[1] 0.3990385 0.3798077 0.2211538

[[2]]
[1] 0.84070796 0.05309735 0.10619469

[[3]]
[1] 0.3990385 0.3798077 0.2211538

[[4]]
[1] 0.6153846 0.2087912 0.1758242

[[5]]
[1] 0.3990385 0.3798077 0.2211538

> 
> ### check different user interfaces
> data("iris")
> x <- as.matrix(iris[,colnames(iris) != "Species"])
> y <- iris[,"Species"]
> newx <- x
> 
> ls <- LearningSample(x, y)
> p1 <- unlist(treeresponse(ctree(Species ~ ., data = iris), newdata = as.data.frame(newx)))
> p2 <- unlist(treeresponse(ctreefit(ls, control = ctree_control()), newdata = as.matrix(newx)))
> stopifnot(identical(max(abs(p1 - p2)), 0))
> 
> set.seed(29)
> p1 <- unlist(treeresponse(cforestfit(ls, control = cforest_unbiased(mtry = 1)), newdata = as.matrix(newx)))
> set.seed(29)
> p2 <- unlist(treeresponse(cforest(Species ~ ., data = iris, control = cforest_unbiased(mtry = 1)), 
+              newdata = as.data.frame(newx)))
> stopifnot(identical(max(abs(p1 - p2)), 0))
> 
> proc.time()
   user  system elapsed 
  2.832   0.104   2.938 
