# Supplementary material for: A Robust and Accurate Method for Feature Selection and Prioritization from Multi-Class OMICs Data
Source: PLoS One. 2014 Sep 23;9(9):e107801. doi: 10.1371/journal.pone.0107801 (PMC4172658; doi:10.1371/journal.pone.0107801)
Supplement: Code S1 — Supplementary methods and the implementation/evaluation in R of the FPRF method. (ZIP) [file pone.0107801.s004.zip › FPRF_scripts/source_mod_party/party/tests/Utils-regtest.Rout.save]

R Under development (unstable) (2013-09-01 r63796) -- "Unsuffered Consequences"
Copyright (C) 2013 The R Foundation for Statistical Computing
Platform: x86_64-unknown-linux-gnu (64-bit)

R is free software and comes with ABSOLUTELY NO WARRANTY.
You are welcome to redistribute it under certain conditions.
Type 'license()' or 'licence()' for distribution details.

R is a collaborative project with many contributors.
Type 'contributors()' for more information and
'citation()' on how to cite R or R packages in publications.

Type 'demo()' for some demos, 'help()' for on-line help, or
'help.start()' for an HTML browser interface to help.
Type 'q()' to quit R.

> 
> set.seed(290875)
> library("party")
Loading required package: grid
Loading required package: zoo

Attaching package: 'zoo'

The following objects are masked from 'package:base':

    as.Date, as.Date.numeric

Loading required package: sandwich
Loading required package: strucchange
Loading required package: modeltools
Loading required package: stats4
> if (!require("MASS", quietly = TRUE))
+     stop("cannot load package MASS")
> 
> ### get rid of the NAMESPACE
> attach(asNamespace("party"))
The following objects are masked from package:party:

    cforest, cforest_classical, cforest_control, cforest_unbiased,
    conditionalTree, ctree, ctree_control, ctree_memory, edge_simple,
    initVariableFrame, mob, mob_control, node_barplot, node_bivplot,
    node_boxplot, node_density, node_hist, node_inner,
    node_scatterplot, node_surv, node_terminal, nodes, proximity,
    ptrafo, response, reweight, sctest.mob, treeresponse, varimp,
    varimpAUC, where
> 
> ###
> ###
> ###    Regression tests for utility functions
> ###
> ###    functions defined in file ./src/Utils.c'
> ###
> ###
> 
> ### tests for function C_kronecker
> for (i in 1:10) {
+     A = matrix(rnorm(i*5), ncol = i, nrow = 5)
+     B = matrix(rnorm(i*10), ncol = 10, nrow = i)
+     Rkr = kronecker(A, B)
+     mykr = .Call("R_kronecker", A, B, PACKAGE = "party")
+     stopifnot(isequal(Rkr, mykr))
+ }
> 
> ### test for function CR_svd (singular value decomposition)
> x <- matrix(rnorm(100), ncol = 10)
> x <- t(x) %*% x
> svdx <- qsvd(x)
> stopifnot(isequal(svd(x)$d, svdx$d))
> stopifnot(isequal(svd(x)$u, svdx$u))
> stopifnot(isequal(svd(x)$v, t(svdx$vt)))
> 
> ### test for function R_MPinv (Moore-Penrose inverse)
> mpinvx <- MPinv(x)
> stopifnot(isequal(mpinvx, ginv(x)))
> 
> ### test for function C_max
> y <- rnorm(1000)
> stopifnot(isequal(max(y), .Call("R_max", y, PACKAGE = "party")))
> 
> ### test for function C_abs
> y <- rnorm(1000)
> stopifnot(isequal(abs(y), .Call("R_abs", y, PACKAGE = "party")))
> 
> ### tests for function C_matprod{T}
> x <- matrix(rnorm(100), ncol = 4)
> y <- matrix(rnorm(40), nrow = 4)
> stopifnot(isequal(x %*% y, 
+                   .Call("R_matprod", x, y, PACKAGE = "party")))
> x <- matrix(rnorm(100), ncol = 20)
> y <- matrix(rnorm(200), ncol = 20)
> stopifnot(isequal(x %*% t(y), 
+                   .Call("R_matprodT", x, y, PACKAGE = "party")))
> 
> ### test for function C_SampleNoReplace
> ### permutation case
> m <- 10000
> storage.mode(m) <- "integer"
> perm <- .Call("R_permute", m, PACKAGE = "party") + 1 
> stopifnot(all(sort(perm) == (1:m)))
> 
> ### the random subset case
> k <- 100
> storage.mode(k) <- "integer"
> perm <- .Call("R_rsubset", m, k, PACKAGE = "party") + 1 
> stopifnot(all(perm %in% (1:m)))
> 
> proc.time()
   user  system elapsed 
  0.692   0.040   0.729 
