# Supplementary material for: A Robust and Accurate Method for Feature Selection and Prioritization from Multi-Class OMICs Data
Source: PLoS One. 2014 Sep 23;9(9):e107801. doi: 10.1371/journal.pone.0107801 (PMC4172658; doi:10.1371/journal.pone.0107801)
Supplement: Code S1 — Supplementary methods and the implementation/evaluation in R of the FPRF method. (ZIP) [file pone.0107801.s004.zip › FPRF_scripts/source_mod_party/party/vignettes/party.Rout.save]

> options(width = 70, SweaveHooks = list(leftpar = function() par(mai = par("mai") * 
+     c(1, 1.1, 1, 1))))

> require("party")
Loading required package: party
Loading required package: grid
Loading required package: zoo

Attaching package: ‘zoo’

The following objects are masked from ‘package:base’:

    as.Date, as.Date.numeric

Loading required package: sandwich
Loading required package: strucchange
Loading required package: modeltools
Loading required package: stats4

> require("coin")
Loading required package: coin
Loading required package: survival
Loading required package: splines

> set.seed(290875)

> ls <- data.frame(y = gl(3, 50, labels = c("A", "B", 
+     "C")), x1 = rnorm(150) + rep(c(1, 0, 0), c(50, 50, 50)), 
+     x2 = runif(150))

> library("party")

> ctree(y ~ x1 + x2, data = ls)

	 Conditional inference tree with 2 terminal nodes

Response:  y 
Inputs:  x1, x2 
Number of observations:  150 

1) x1 <= 0.8255248; criterion = 1, statistic = 22.991
  2)*  weights = 96 
1) x1 > 0.8255248
  3)*  weights = 54 

> ctree(y ~ x1 + x2, data = ls, xtrafo = function(data) trafo(data, 
+     numeric_trafo = rank))

	 Conditional inference tree with 2 terminal nodes

Response:  y 
Inputs:  x1, x2 
Number of observations:  150 

1) x1 <= 0.8255248; criterion = 1, statistic = 22.186
  2)*  weights = 96 
1) x1 > 0.8255248
  3)*  weights = 54 

> ctree_control(testtype = "Bonferroni")
An object of class "TreeControl"
Slot "varctrl":
An object of class "VariableControl"
Slot "teststat":
[1] quad
Levels: max quad

Slot "pvalue":
[1] TRUE

Slot "tol":
[1] 1e-10

Slot "maxpts":
[1] 25000

Slot "abseps":
[1] 1e-04

Slot "releps":
[1] 0


Slot "splitctrl":
An object of class "SplitControl"
Slot "minprob":
[1] 0.01

Slot "minsplit":
[1] 20

Slot "minbucket":
[1] 7

Slot "tol":
[1] 1e-10

Slot "maxsurrogate":
[1] 0


Slot "gtctrl":
An object of class "GlobalTestControl"
Slot "testtype":
[1] Bonferroni
5 Levels: Bonferroni MonteCarlo Aggregated ... Teststatistic

Slot "nresample":
[1] 9999

Slot "randomsplits":
[1] FALSE

Slot "mtry":
[1] 0

Slot "mincriterion":
[1] 0.95


Slot "tgctrl":
An object of class "TreeGrowControl"
Slot "stump":
[1] FALSE

Slot "maxdepth":
[1] 0

Slot "savesplitstats":
[1] TRUE


> ctree_control(testtype = "MonteCarlo")
An object of class "TreeControl"
Slot "varctrl":
An object of class "VariableControl"
Slot "teststat":
[1] quad
Levels: max quad

Slot "pvalue":
[1] TRUE

Slot "tol":
[1] 1e-10

Slot "maxpts":
[1] 25000

Slot "abseps":
[1] 1e-04

Slot "releps":
[1] 0


Slot "splitctrl":
An object of class "SplitControl"
Slot "minprob":
[1] 0.01

Slot "minsplit":
[1] 20

Slot "minbucket":
[1] 7

Slot "tol":
[1] 1e-10

Slot "maxsurrogate":
[1] 0


Slot "gtctrl":
An object of class "GlobalTestControl"
Slot "testtype":
[1] MonteCarlo
5 Levels: Bonferroni MonteCarlo Aggregated ... Teststatistic

Slot "nresample":
[1] 9999

Slot "randomsplits":
[1] FALSE

Slot "mtry":
[1] 0

Slot "mincriterion":
[1] 0.95


Slot "tgctrl":
An object of class "TreeGrowControl"
Slot "stump":
[1] FALSE

Slot "maxdepth":
[1] 0

Slot "savesplitstats":
[1] TRUE


> ctree_control(savesplitstats = TRUE)
An object of class "TreeControl"
Slot "varctrl":
An object of class "VariableControl"
Slot "teststat":
[1] quad
Levels: max quad

Slot "pvalue":
[1] TRUE

Slot "tol":
[1] 1e-10

Slot "maxpts":
[1] 25000

Slot "abseps":
[1] 1e-04

Slot "releps":
[1] 0


Slot "splitctrl":
An object of class "SplitControl"
Slot "minprob":
[1] 0.01

Slot "minsplit":
[1] 20

Slot "minbucket":
[1] 7

Slot "tol":
[1] 1e-10

Slot "maxsurrogate":
[1] 0


Slot "gtctrl":
An object of class "GlobalTestControl"
Slot "testtype":
[1] Bonferroni
5 Levels: Bonferroni MonteCarlo Aggregated ... Teststatistic

Slot "nresample":
[1] 9999

Slot "randomsplits":
[1] FALSE

Slot "mtry":
[1] 0

Slot "mincriterion":
[1] 0.95


Slot "tgctrl":
An object of class "TreeGrowControl"
Slot "stump":
[1] FALSE

Slot "maxdepth":
[1] 0

Slot "savesplitstats":
[1] TRUE


> ctree_control(minsplit = 20)
An object of class "TreeControl"
Slot "varctrl":
An object of class "VariableControl"
Slot "teststat":
[1] quad
Levels: max quad

Slot "pvalue":
[1] TRUE

Slot "tol":
[1] 1e-10

Slot "maxpts":
[1] 25000

Slot "abseps":
[1] 1e-04

Slot "releps":
[1] 0


Slot "splitctrl":
An object of class "SplitControl"
Slot "minprob":
[1] 0.01

Slot "minsplit":
[1] 20

Slot "minbucket":
[1] 7

Slot "tol":
[1] 1e-10

Slot "maxsurrogate":
[1] 0


Slot "gtctrl":
An object of class "GlobalTestControl"
Slot "testtype":
[1] Bonferroni
5 Levels: Bonferroni MonteCarlo Aggregated ... Teststatistic

Slot "nresample":
[1] 9999

Slot "randomsplits":
[1] FALSE

Slot "mtry":
[1] 0

Slot "mincriterion":
[1] 0.95


Slot "tgctrl":
An object of class "TreeGrowControl"
Slot "stump":
[1] FALSE

Slot "maxdepth":
[1] 0

Slot "savesplitstats":
[1] TRUE


> ctree_control(maxsurrogate = 3)
An object of class "TreeControl"
Slot "varctrl":
An object of class "VariableControl"
Slot "teststat":
[1] quad
Levels: max quad

Slot "pvalue":
[1] TRUE

Slot "tol":
[1] 1e-10

Slot "maxpts":
[1] 25000

Slot "abseps":
[1] 1e-04

Slot "releps":
[1] 0


Slot "splitctrl":
An object of class "SplitControl"
Slot "minprob":
[1] 0.01

Slot "minsplit":
[1] 20

Slot "minbucket":
[1] 7

Slot "tol":
[1] 1e-10

Slot "maxsurrogate":
[1] 3


Slot "gtctrl":
An object of class "GlobalTestControl"
Slot "testtype":
[1] Bonferroni
5 Levels: Bonferroni MonteCarlo Aggregated ... Teststatistic

Slot "nresample":
[1] 9999

Slot "randomsplits":
[1] FALSE

Slot "mtry":
[1] 0

Slot "mincriterion":
[1] 0.95


Slot "tgctrl":
An object of class "TreeGrowControl"
Slot "stump":
[1] FALSE

Slot "maxdepth":
[1] 0

Slot "savesplitstats":
[1] TRUE


> ct <- ctree(y ~ x1 + x2, data = ls)

> ct

	 Conditional inference tree with 2 terminal nodes

Response:  y 
Inputs:  x1, x2 
Number of observations:  150 

1) x1 <= 0.8255248; criterion = 1, statistic = 22.991
  2)*  weights = 96 
1) x1 > 0.8255248
  3)*  weights = 54 

> plot(ct)

> nodes(ct, 1)
[[1]]
1) x1 <= 0.8255248; criterion = 1, statistic = 22.991
  2)*  weights = 96 
1) x1 > 0.8255248
  3)*  weights = 54 


> names(nodes(ct, 1)[[1]])
 [1] "nodeID"     "weights"    "criterion"  "terminal"   "psplit"    
 [6] "ssplits"    "prediction" "left"       "right"      NA          

> Predict(ct, newdata = ls)
  [1] A A A A C A C A C C A A C A A A A C A C A A A C A A A C C A A C
 [33] A A C A A C C C A A C C C C A A A A A A C C C C A C C A C C C C
 [65] C C A A A A A C C A C A C C C C C C C C C C C C A C A C A C C C
 [97] C C C C C A C C C A C C A C C C C C C C A C C C C C C C C C C C
[129] C C C C C C C C C A C C C C A C C A C A C A
Levels: A B C

> treeresponse(ct, newdata = ls[c(1, 51, 101), ])
[[1]]
[1] 0.5740741 0.2592593 0.1666667

[[2]]
[1] 0.5740741 0.2592593 0.1666667

[[3]]
[1] 0.1979167 0.3750000 0.4270833


> where(ct, newdata = ls[c(1, 51, 101), ])
[1] 3 3 2

> data("treepipit", package = "coin")

> tptree <- ctree(counts ~ ., data = treepipit)

> plot(tptree, terminal_panel = node_hist(tptree, breaks = 0:6 - 
+     0.5, ymax = 65, horizontal = FALSE, freq = TRUE))

> x <- tptree@tree

> data("GlaucomaM", package = "TH.data")

> gtree <- ctree(Class ~ ., data = GlaucomaM)

> x <- gtree@tree

> plot(gtree)

> plot(gtree, inner_panel = node_barplot, edge_panel = function(...) invisible(), 
+     tnex = 1)

> cex <- 1.6

> inner <- nodes(gtree, c(1, 2, 5))

> layout(matrix(1:length(inner), ncol = length(inner)))

> out <- sapply(inner, function(i) {
+     splitstat <- i$psplit$splitstatistic
+     x <- GlaucomaM[[i$psplit$variableName]][splitstat > 0]
+     plo .... [TRUNCATED] 

> table(Predict(gtree), GlaucomaM$Class)
          
           glaucoma normal
  glaucoma       74      5
  normal         24     93

> prob <- sapply(treeresponse(gtree), function(x) x[1]) + 
+     runif(nrow(GlaucomaM), min = -0.01, max = 0.01)

> splitvar <- nodes(gtree, 1)[[1]]$psplit$variableName

> plot(GlaucomaM[[splitvar]], prob, pch = as.numeric(GlaucomaM$Class), 
+     ylab = "Conditional Class Prob.", xlab = splitvar)

> abline(v = nodes(gtree, 1)[[1]]$psplit$splitpoint, 
+     lty = 2)

> legend(0.15, 0.7, pch = 1:2, legend = levels(GlaucomaM$Class), 
+     bty = "n")

> data("GBSG2", package = "TH.data")

> stree <- ctree(Surv(time, cens) ~ ., data = GBSG2)

> plot(stree)

> treeresponse(stree, newdata = GBSG2[1:2, ])
[[1]]
Call: survfit(formula = y ~ 1, weights = weights)

records   n.max n.start  events  median 0.95LCL 0.95UCL 
    248     248     248      88    2093    1814      NA 

[[2]]
Call: survfit(formula = y ~ 1, weights = weights)

records   n.max n.start  events  median 0.95LCL 0.95UCL 
    166     166     166      77    1701    1174    2018 


> mtree <- ctree(ME ~ ., data = mammoexp)

> plot(mtree)

 *** Run successfully completed ***
> proc.time()
   user  system elapsed 
  1.444   0.084   1.528 
