# Supplementary material for: A Robust and Accurate Method for Feature Selection and Prioritization from Multi-Class OMICs Data
Source: PLoS One. 2014 Sep 23;9(9):e107801. doi: 10.1371/journal.pone.0107801 (PMC4172658; doi:10.1371/journal.pone.0107801)
Supplement: Code S1 — Supplementary methods and the implementation/evaluation in R of the FPRF method. (ZIP) [file pone.0107801.s004.zip › FPRF_scripts/source_mod_party/party/vignettes/partyrefs.bib]

@book{Quinlan1993, 
    author    = {John R. Quinlan}, 
    title     = {C4.5: Programs for Machine Learning}, 
    publisher = {Morgan Kaufmann Publ.}, 
    address   = {San Mateo, California}, 
    year      = {1993} 
 } 


@Manual{mvpart2004, 
     title = {mvpart: Multivariate partitioning}, 
     author = {Glenn De'ath}, 
     year = {2004}, 
     note = {{R} package version 1.0-1}, 
   } 


@book{Agresti2002, 
    key = {514}, 
    author = {Alan Agresti}, 
    title = {Categorical Data Analysis}, 
    year = 2002, 
    edition = {2nd}, 
    publisher = {John Wiley \& Sons}, 
    address = {Hoboken, New Jersey} 
 } 


@article{WhiteLiu1994, 
    key       = {470}, 
    author    = {Allan P. White and Wei Zhong Liu}, 
    title     = {Bias in Information-based Measures in Decision Tree 
 Induction}, 
    journal   = {Machine Learning}, 
    year      = {1994},    
    volume    = {15},  
    pages     = {321-329} 
 } 
   @Manual{Rcore2004, 
      title        = {\textsf{R}: A language and environment for 
                      statistical computing}, 
      author       = {{R Development Core Team}}, 
      organization = {R Foundation for Statistical Computing}, 
      address      = {Vienna, Austria}, 
      year         = 2004, 
      note         = {{ISBN} 3-900051-00-3}, 
      url          = {http://www.R-project.org} 
    } 


@article{AartSmeenk1975, 
    key       = {468}, 
    author    = {P. J. {Van der Aart} and N. Smeenk-Enserink}, 
    title     = {Correlations between distributions of hunting spiders 
                 ({L}ycosidae, {C}tenidae) and environment  
                 characteristics in a dune area}, 
    journal   = {Netherlands Journal of Zoology}, 
    year      = {1975},    
    volume    = {25},  
    pages     = {1-45} 
 } 


@book{HosmerLemeshow2000, 
    key = {466}, 
    author = {David W. Hosmer and Stanley Lemeshow}, 
    title = {Applied Logistic Regression}, 
    publisher = {John Wiley \& Sons}, 
    address = {New York}, 
    edition = {2nd}, 
    year = {2000} 
 } 


@article{MuellerHothorn2004, 
    key       = {465}, 
    author    = {J{\"o}rg M{\"u}ller and Torsten Hothorn}, 
    title     = {Maximally Selected Two-Sample Statistics as a new Tool for 
                 the Identification and Assessment of Habitat Factors with  
                 an Application to Breeding Bird Communities in Oak Forests}, 
    year      = {2004}, 
    volume = 123, 
    journal   = {European Journal of Forest Research}, 
    pages = {218-228} 
 } 


@book{WestfallYoung1993, 
    key = {463}, 
    author = {Peter H. Westfall and S. Stanley Young}, 
    title = {Resampling-based Multiple Testing}, 
    publisher = {John Wiley \& Sons}, 
    address = {New York}, 
    year = {1993} 
 } 
     


@article{NohSongPark2004, 
    key       = {458}, 
    author    = {Hyun Gon Noh and Moon Sup Song and Sung Hyun Park}, 
    title     = {An unbiased method for constructing multilabel 
                 classification trees}, 
    journal   = {Computational Statistics \& Data Analysis}, 
    volume    = {47}, 
    number    = {1}, 
    pages     = {149-164}, 
    year      = {2004} 
 } 


@article{Zhang1998, 
    key       = {456}, 
    author    = {Heping Zhang}, 
    title     = {Classification Trees for Multiple Binary Responses}, 
    journal   = {Journal of the American Statistical Association}, 
    pages     = {180-193}, 
    year      = {1998}, 
    volume    = {93} 
 } 


@article{SuFan2004, 
    key       = {455}, 
    author    = {Xiaogang Su and Juanjuan Fan}, 
    title     = {Multivariate Survival Trees: A Maximum Likelihood Approach 
                 Based on Frailty Models}, 
    journal   = {Biometrics}, 
    pages     = {93-99}, 
    year      = {2004}, 
    volume    = {60} 
 } 


@article{OBrien2004, 
    key       = {454}, 
    author    = {Sean M. O'Brien}, 
    title     = {Cutpoint Selection for Categorizing a Continuous Predictor}, 
    journal   = {Biometrics}, 
    pages     = {504-509}, 
    year      = {2004}, 
    volume    = {60} 
 } 


@article{StrasserWeber1999, 
    key       = {448}, 
    author    = {Helmut Strasser and Christian Weber}, 
    title     = {On the asymptotic theory of permutation statistics}, 
    journal   = {Mathematical Methods of Statistics}, 
    pages     = {220-250}, 
    year      = {1999}, 
    volume    = {8} 
 } 


@article{Shih1999, 
    key       = {444}, 
    author    = {Y.S. Shih}, 
    title     = {Families of splitting criteria for classification trees}, 
    journal   = {Statistics and Computing}, 
    pages     = {309-315}, 
    year      = {1999}, 
    volume    = {9} 
 } 


@article{Mingers1987, 
    key       = {438}, 
    author    = {John Mingers}, 
    title     = {Expert Systems -- Rule Induction with Statistical Data}, 
    journal   = {Journal of the Operations Research Society}, 
    pages     = {39-47}, 
    year      = {1987}, 
    volume    = {38}, 
    number    = 1 
 } 


@article{Death2002, 
    key       = {436}, 
    author    = {Glenn De'ath}, 
    title     = {Multivariate Regression Trees: A New Technique For Modeling Species-Environment Relationships}, 
    journal   = {Ecology}, 
    pages     = {1105-1117}, 
    year      = {2002}, 
    volume    = {83}, 
    number    = {4} 
 } 


@techreport{DudiotvdLaan2003, 
    key       = {396}, 
    author    = {Sandrine Dudoit and Mark J. van der Laan}, 
    title     = {Unified Cross-Validation Methodology for Selection Among  
        Estimators: Finite Sample Results, Asymptotic Optimality,  
        and Applications}, 
    institution = {Division of Biostatistics, University of California, 
        Berkeley}, 
    year      = {2003}, 
    address   = {Berkeley, California}, 
    number    = {130}, 
    url       = {http://www.bepress.com/ucbbiostat/paper130} 
 } 


@article{MolinaroDudiotvdLaan2003, 
    key       = {394}, 
    author    = {Annette M. Molinaro and Sandrine Dudoit and  
        Mark J. van der Laan}, 
    title     = {Tree-Based Multivariate Regression and Density Estimation 
        with Right-Censored Data}, 
    year      = {2004}, 
    journal   = {Journal of Multivariate Analysis}, 
    pages    = {154-177}, 
    volume       = {90}, 
    number  = {1} 
 } 


@article{Rnews:Peters+Hothorn+Lausen:2002, 
    key       = {308}, 
    author    = {Andrea Peters and Torsten Hothorn and Berthold 
        Lausen}, 
    title     = {ipred: Improved Predictors}, 
    journal   = {R News}, 
    pages     = {33--36}, 
    year      = 2002, 
    month     = {June}, 
    volume    = 2, 
    number    = 2, 
    note      = {{ISSN} 1609-3631}, 
    url       = {http://CRAN.R-project.org/doc/Rnews/} 
 } 


@book{classifica:1984, 
    key       = {204}, 
    author    = {L. Breiman and J. H. Friedman and R. A. Olshen and C. J. Stone}, 
    title     = {Classification and regression trees}, 
    year      = {1984}, 
    publisher = {Wadsworth}, 
    address   = {California} 
 } 


@article{new-glauco:2003, 
    key       = {364}, 
    author    = {Christian Y. Mardin and Torsten Hothorn  
        and Andrea Peters and Anselm G. J{\"u}nemann and Nhung X. Nguyen  
        and Berthold Lausen}, 
    title     = {New Glaucoma Classification Method based on standard {HRT}  
        parameters by bagging classification trees}, 
    journal   = {Journal of Glaucoma}, 
    pages     = {340-346}, 
    year      = {2003}, 
    volume    = {12}, 
    number    = {4} 
 } 


@article{regression:1988, 
    key       = {258}, 
    author    = {Mark Robert Segal}, 
    title     = {Regression Trees for Censored Data}, 
    journal   = {Biometrics}, 
    pages     = {35-47}, 
    year      = {1988}, 
    volume    = {44} 
 } 


@article{relative-r:1992, 
    key       = {250}, 
    author    = {Michael LeBlanc and John Crowley}, 
    title     = {Relative Risk Trees for Censored Survival Data}, 
    journal   = {Biometrics}, 
    pages     = {411-425}, 
    year      = {1992}, 
    month     = {June}, 
    volume    = {48} 
 } 


@incollection{statistics:2001, 
    key       = {251}, 
    author    = {Michael LeBlanc}, 
    editor    = {John Crowley}, 
    title     = {Tree-Based Methods for Prognostic Stratification}, 
    booktitle = {Statistics in Oncology}, 
    pages     = {457-472}, 
    year      = {2001}, 
    publisher = {Marcel Dekker}, 
    address   = {New York, Basel} 
 } 


@incollection{statistics:2001a, 
    key       = {252}, 
    author    = {Martin Schumacher and Norbert Holl\"ander and Guido Schwarzer and 
        Willi Sauerbrei}, 
    editor    = {John Crowley}, 
    title     = {Prognostic Factor Studies}, 
    booktitle = {Statistics in Oncology}, 
    pages     = {321-378}, 
    year      = {2001}, 
    publisher = {Marcel Dekker}, 
    address   = {New York, Basel} 
 } 


@Article{Hothorn+Hornik+Zeileis:2006a,
  author	= {Torsten Hothorn and Kurt Hornik and Achim Zeileis},
  title		= {Unbiased Recursive Partitioning: {A} Conditional Inference Framework},
  journal	= {Journal of Computational and Graphical Statistics},
  year		= {2006},
  volume	= {15},
  number	= {3},
  pages		= {651--674},
  doi		= {10.1198/106186006X133933},
}


%% MOB

@article{Meyeretal2003,
   author    = {David Meyer and Friedrich Leisch and Kurt Hornik},
   title     = {The Support Vector Machine Under Test},
   journal   = {Neurocomputing},
   pages     = {169--186},
   year      = {2003},
   volume    = {55},
   number    = {1--2}
}

@article{Breiman1996,
   author    = {Leo Breiman},
   title     = {Bagging Predictors},
   journal   = {Machine Learning},   
   pages     = {123--140},  
   year      = {1996},     
   volume    = {24},  
   number    = {2}
}

@article{SankarMammone1993,
    author = {Ananth Sankar and Richard J. Mammone},
    title = {Growing and Pruning Neural Tree Networks},
    journal = {IEEE Transactions on Computers},
    volume = 42,
    pages = {291--299}
}

@book{Vapnik1996,
    author   = {Vladimir N. Vapnik},
    title    = {The Nature of Statistical Learning Theory},
    year     = 1996,
    publisher = {Springer},
    address  = {New York}
}

@article{Breiman2001,
   author    = {Leo Breiman},
   title     = {Random Forests},
   journal   = {Machine Learning},
   pages     = {5--32},
   year      = {2001},
   volume    = {45},  
   number    = {1}    
}


@article{BuehlmannYu2003,
   author    = {Peter B{\"u}hlmann and Bin Yu},
   title     = {Boosting with {$L_2$} Loss: Regression and
       Classification},
   journal   = {Journal of the American Statistical
       Association},
   pages     = {324--338},
   year      = {2003},
   volume    = {98},
   number    = {462}
}


@article{LohVanichsetakul1988,
   author    = {Wei-Yin Loh and Nunta Vanichsetakul},
   title     = {Tree-Structured Classification via
                Generalized Discriminant Analysis},
   journal   = {Journal of the American Statistical Association},
   pages     = {715--725},
   note      = {with discussion},
   year      = {1988},
   volume    = {83}
}

@article{KimLoh2001,
   author    = {Hyunjoong Kim and Wei-Yin Loh},
   title     = {Classification Trees With Unbiased Multiway Splits},
   journal   = {Journal of the American Statistical Association},
   pages     = {589--604},
   year      = {2001},      
   month     = {June},   
   volume    = {96},     
   number    = {454}
}

@article{Loh2002,
   author    = {Wei-Yin Loh},
   title     = {Regression Trees With Unbiased Variable Selection and
                Interaction Detection},
   journal   = {Statistica Sinica},
   pages     = {361--386},
   year      = {2002},
   volume    = {12}
}

@article{LohShih1997,
   key       = {460},
   author    = {Wei-Yin Loh and Yu-Shan Shih},
   title     = {Split Selection Methods for Classification Trees},
   journal   = {Statistica Sinica},
   pages     = {815-840},
   year      = {1997},
   volume    = {7}
}

@article{MorganSonquist1963,
   author    = {James N. Morgan and John A. Sonquist},
   title     = {Problems in the Analysis of Survey Data, and a Proposal},
   journal   = {Journal of the American Statistical Association},
   pages     = {415--434},
   year      = {1963},
   volume    = {58}
}

@article{Suetal2004,
   author    = {Xiaogang Su and Morgan Wang and Juanjuan Fan},
   title     = {Maximum Likelihood Regression Trees},
   journal   = {Journal of Computational and Graphical Statistics},
   pages     = {586--598},
   year      = {2004},
   volume    = {13}
}

@article{KimLoh2003,
   author    = {Hyunjoong Kim and Wei-Yin Loh},
   title     = {Classification Trees With Bivariate Linear Discriminant
                Node Models},
   journal   = {Journal of Computational and Graphical Statistics},
   pages     = {512--530},
   year      = {2003},   
   volume    = {12}      
}

@article{ChanLoh2004,
    author   = {Kin-Yee Chan and Wei-Yin Loh},
    title    = {{LOTUS}: An Algorithm for Building Accurate and
                Comprehensible Logistic Regression Trees},
    journal  = {Journal of Computational and Graphical Statistics},
    year     = 2004,
    volume   = 13,
    number   = 4,
    pages    = {826--852}
}

@article{Samarovetal2005,
    author   = {Alexander Samarov and Vladimir Spokoiny and Celine Vial},
    title    = {Component Indentification and Estimation in Nonlinear
                High-Dimension Regression Models by Structural Adaptation},
    journal  = {Journal of the American Statistical Association},
    year     = 2005,
    volume   = 100,
    number   = 470,
    pages    = {429--445}
}

@article{Gama2004,
    author   = {Jo{\~a}o Gama},
    title    = {Functional Trees},
    journal  = {Machine Learning},
    year     = 2004,
    volume   = 55,
    pages    = {219--250}
}

@Book{White1994,
  author        = {Halbert White},
  title         = {Estimation, Inference and Specification Analysis},
  publisher     = {Cambridge University Press},
  year          = {1994}
}

@Article{ZeileisHornik2003,
  author	= {Achim Zeileis and Kurt Hornik},
  title		= {Generalized {M}-Fluctuation Tests for Parameter Instability},
  journal	= {Statistica Neerlandica},
  year		= {2007},
  volume	= {61},
  number	= {4},
  pages		= {488--508},
  doi		= {10.1111/j.1467-9574.2007.00371.x},
}

@Article{PlobergerKraemer1992,
  author	= {Werner Ploberger and Walter Kr{\"a}mer},
  title		= {The {CUSUM} Test With {OLS} Residuals},
  journal	= {Econometrica},
  year		= {1992},
  volume	= {60},
  number	= {2},
  pages		= {271--285}
}

@Article{ChuHornikKuan1995,
  author	= {Chia-Shang James Chu and Kurt Hornik and Chung-Ming Kuan},
  title		= {{MOSUM} Tests for Parameter Constancy},
  journal	= {Biometrika},
  year		= {1995},
  volume	= {82},
  pages		= {603--617}
}

@Article{Nyblom1989,
  author	= {Jukka Nyblom},
  title		= {Testing for the Constancy of Parameters Over Time},
  journal	= {Journal of the American Statistical Association},
  year		= {1989},
  volume	= {84},
  pages		= {223--230}
}

@Article{Andrews1993,
  author	= {Donald W. K. Andrews},
  title		= {Tests for Parameter Instability and Structural Change With
		   Unknown Change Point},
  journal	= {Econometrica},
  year		= {1993},
  volume	= {61},
  pages		= {821--856}
}

@Article{AndrewsPloberger1994,
  author	= {Donald W. K. Andrews and Werner Ploberger},
  title		= {Optimal Tests When a Nuisance Parameter is Present Only Under the
                   Alternative},
  journal	= {Econometrica},
  year		= {1994},
  volume	= {62},
  pages		= {1383--1414}
}

@Article{HjortKoning2002,
  author	= {Nils Lid Hjort and Alexander Koning},
  title		= {Tests for Constancy of Model Parameters Over Time},
  journal	= {Nonparametric Statistics},
  year		= {2002},
  volume	= {14},
  pages		= {113--132}
}

@Article{Zeileis2005,
  author	= {Achim Zeileis},
  title		= {A Unified Approach to Structural Change Tests Based on {ML} Scores,
                   {$F$} Statistics, and {OLS} Residuals},
  journal	= {Econometric Reviews},
  year		= {2005},
  volume	= {24},
  pages		= {445--466}  
}

@Article{BaiPerron2003,
  author	= {Jushan Bai and Pierre Perron},
  title		= {Computation and Analysis of Multiple Structural Change
  		   Models},
  journal	= {Journal of Applied Econometrics},
  year		= {2003},
  volume	= {18},
  pages		= {1--22}
}

@Article{Hawkins2001,
  author	= {Douglas M. Hawkins},
  title		= {Fitting Multiple Change-Point Models to Data},
  journal	= {Computational Statistics \& Data Analysis},
  year		= {2001},
  volume	= {37},
  pages		= {323--341}
}

@Article{Chong1995,
  author	= {Terence Tai-Leung Chong},
  title		= {Partial Parameter Consistency in a Misspecified
  		   Structural Change Model},
  journal	= {Economics Letters},
  year		= {1995},
  volume	= {49},
  pages		= {351--357}
}

@Article{ZeileisKleiberKraemer2003,
  author	= {Achim Zeileis and Christian Kleiber and Walter Kr{\"a}mer and
                   Kurt Hornik},
  title		= {Testing and Dating of Structural Changes in Practice},
  journal	= {Computational Statistics \& Data Analysis},
  year		= {2003},
  volume	= {44},
  number	= {1--2},
  pages		= {109--123}
}

@Article{Muggeo2003,
  author	= {Vito M. R. Muggeo},
  title		= {Estimating Regression Models With Unknown Break-Points},
  journal	= {Statistics in Medicine},
  year		= {2003},
  volume	= {22},
  pages		= {3055--3071}
}

@article{Choietal2005,
    author   = {Yunhee Choi and Hongshik Ahn and James J. Chen}, 
    title    = {Regression Trees for Analysis of Count Data With
                Extra Poisson Variation},
    journal  = {Computational Statistics \& Data Analysis},
    year     = 2005,
    volume   = 49,
    issue    = 3,
    pages    = {893--915}
}

@article{BreimanFriedman1985,
    author   = {Leo Breiman and Jerome H. Friedman},
    title    = {Estimating Optimal Transformations for 
                Multiple Regression and Correlation},
    journal  = {Journal of the American Statistical Association},
    year     = 1985,
    volume   = 80,
    number   = 391,
    pages    = {580--598}
}

@Article{Hansen1997,
  author	= {Bruce E. Hansen},
  title		= {Approximate Asymptotic {$p$} Values for Structural-Change
		   Tests},
  journal	= {Journal of Business \& Economic Statistics},
  year		= {1997},
  volume	= {15},
  pages		= {60--67}
}

@Article{Zeileis+Hothorn+Hornik:2005,
  author	= {Achim Zeileis and Torsten Hothorn and Kurt Hornik},
  title		= {Model-Based Recursive Partitioning},
  journal	= {Journal of Computational and Graphical Statistics},
  year		= {2008},
  volume	= {17},
  number	= {2},
  pages		= {492--514},
  doi		= {10.1198/106186008X319331},
}
