# Supplementary material for: A Robust and Accurate Method for Feature Selection and Prioritization from Multi-Class OMICs Data
Source: PLoS One. 2014 Sep 23;9(9):e107801. doi: 10.1371/journal.pone.0107801 (PMC4172658; doi:10.1371/journal.pone.0107801)
Supplement: Data S1 — Supplementary Data containing the list of genes selected for each dataset and their ranks. (XLS) [file pone.0107801.s005.xls]

## Sheet: leukemia
id	egid	score	Gene ID	Gene Info	Gene Symbol
X939_at	939	1489	939	939 [Gene Symbol: CD27] [Locus Tag: ] [Chromosome: 12] [Map Location: 12p13] [Description: CD27 molecule] [Gene Type: protein-coding]	CD27
X29760_at	29760	1357	29760	29760 [Gene Symbol: BLNK] [Locus Tag: ] [Chromosome: 10] [Map Location: 10q23.2-q23.33] [Description: B-cell linker] [Gene Type: protein-coding]	BLNK
X9124_at	9124	1291	9124	9124 [Gene Symbol: PDLIM1] [Locus Tag: ] [Chromosome: 10] [Map Location: 10q23.1] [Description: PDZ and LIM domain 1] [Gene Type: protein-coding]	PDLIM1
X3780_at	3780	1290	3780	3780 [Gene Symbol: KCNN1] [Locus Tag: ] [Chromosome: 19] [Map Location: 19p13.1] [Description: potassium intermediate/small conductance calcium-activated channel, subfamily N, member 1] [Gene Type: protein-coding]	KCNN1
X54838_at	54838	1222	54838	54838 [Gene Symbol: WBP1L] [Locus Tag: RP11-753C18.10-001] [Chromosome: 10] [Map Location: 10q24.32] [Description: WW domain binding protein 1-like] [Gene Type: protein-coding]	WBP1L
X10732_at	10732	1179	10732	10732 [Gene Symbol: TCFL5] [Locus Tag: ] [Chromosome: 20] [Map Location: 20q13.33] [Description: transcription factor-like 5 (basic helix-loop-helix)] [Gene Type: protein-coding]	TCFL5
X5896_at	5896	1175	5896	5896 [Gene Symbol: RAG1] [Locus Tag: ] [Chromosome: 11] [Map Location: 11p13] [Description: recombination activating gene 1] [Gene Type: protein-coding]	RAG1
X3113_at	3113	1153	3113	3113 [Gene Symbol: HLA-DPA1] [Locus Tag: DAAP-277G18.1] [Chromosome: 6] [Map Location: 6p21.3] [Description: major histocompatibility complex, class II, DP alpha 1] [Gene Type: protein-coding]	HLA-DPA1
X3122_at	3122	1137	3122	3122 [Gene Symbol: HLA-DRA] [Locus Tag: DASS-397D15.1] [Chromosome: 6] [Map Location: 6p21.3] [Description: major histocompatibility complex, class II, DR alpha] [Gene Type: protein-coding]	HLA-DRA
X5796_at	5796	1098	5796	5796 [Gene Symbol: PTPRK] [Locus Tag: RP3-480J14.1] [Chromosome: 6] [Map Location: 6q22.2-q22.3] [Description: protein tyrosine phosphatase, receptor type, K] [Gene Type: protein-coding]	PTPRK
X973_at	973	1079	973	973 [Gene Symbol: CD79A] [Locus Tag: ] [Chromosome: 19] [Map Location: 19q13.2] [Description: CD79a molecule, immunoglobulin-associated alpha] [Gene Type: protein-coding]	CD79A
X7494_at	7494	1076	7494	7494 [Gene Symbol: XBP1] [Locus Tag: ] [Chromosome: 22] [Map Location: 22q12.1|22q12] [Description: X-box binding protein 1] [Gene Type: protein-coding]	XBP1
X3108_at	3108	1016	3108	3108 [Gene Symbol: HLA-DMA] [Locus Tag: DAAP-27A1.5] [Chromosome: 6] [Map Location: 6p21.3] [Description: major histocompatibility complex, class II, DM alpha] [Gene Type: protein-coding]	HLA-DMA
X3115_at	3115	1000	3115	3115 [Gene Symbol: HLA-DPB1] [Locus Tag: DADB-22N23.4] [Chromosome: 6] [Map Location: 6p21.3] [Description: major histocompatibility complex, class II, DP beta 1] [Gene Type: protein-coding]	HLA-DPB1
X27445_at	27445	1000	27445	27445 [Gene Symbol: PCLO] [Locus Tag: tcag7.1085] [Chromosome: 7] [Map Location: 7q11.23-q21.3] [Description: piccolo presynaptic cytomatrix protein] [Gene Type: protein-coding]	PCLO
X3710_at	3710	945	3710	3710 [Gene Symbol: ITPR3] [Locus Tag: ] [Chromosome: 6] [Map Location: 6p21] [Description: inositol 1,4,5-trisphosphate receptor, type 3] [Gene Type: protein-coding]	ITPR3
X5897_at	5897	936	5897	5897 [Gene Symbol: RAG2] [Locus Tag: ] [Chromosome: 11] [Map Location: 11p13] [Description: recombination activating gene 2] [Gene Type: protein-coding]	RAG2
X7014_at	7014	910	7014	7014 [Gene Symbol: TERF2] [Locus Tag: ] [Chromosome: 16] [Map Location: 16q22.1] [Description: telomeric repeat binding factor 2] [Gene Type: protein-coding]	TERF2
X863_at	863	892	863	863 [Gene Symbol: CBFA2T3] [Locus Tag: ] [Chromosome: 16] [Map Location: 16q24] [Description: core-binding factor, runt domain, alpha subunit 2; translocated to, 3] [Gene Type: protein-coding]	CBFA2T3
X930_at	930	799	930	930 [Gene Symbol: CD19] [Locus Tag: ] [Chromosome: 16] [Map Location: 16p11.2] [Description: CD19 molecule] [Gene Type: protein-coding]	CD19
X3708_at	3708	779	3708	3708 [Gene Symbol: ITPR1] [Locus Tag: ] [Chromosome: 3] [Map Location: 3p26.1] [Description: inositol 1,4,5-trisphosphate receptor, type 1] [Gene Type: protein-coding]	ITPR1
X28951_at	28951	753	28951	28951 [Gene Symbol: TRIB2] [Locus Tag: ] [Chromosome: 2] [Map Location: 2p24.3] [Description: tribbles pseudokinase 2] [Gene Type: protein-coding]	TRIB2
X3422_at	3422	737	3422	3422 [Gene Symbol: IDI1] [Locus Tag: ] [Chromosome: 10] [Map Location: 10p15.3] [Description: isopentenyl-diphosphate delta isomerase 1] [Gene Type: protein-coding]	IDI1
X2791_at	2791	722	2791	2791 [Gene Symbol: GNG11] [Locus Tag: ] [Chromosome: 7] [Map Location: 7q21] [Description: guanine nucleotide binding protein (G protein), gamma 11] [Gene Type: protein-coding]	GNG11
X949_at	949	602	949	949 [Gene Symbol: SCARB1] [Locus Tag: ] [Chromosome: 12] [Map Location: 12q24.31] [Description: scavenger receptor class B, member 1] [Gene Type: protein-coding]	SCARB1
X4086_at	4086	526	4086	4086 [Gene Symbol: SMAD1] [Locus Tag: ] [Chromosome: 4] [Map Location: 4q31] [Description: SMAD family member 1] [Gene Type: protein-coding]	SMAD1
X50649_at	50649	523	50649	50649 [Gene Symbol: ARHGEF4] [Locus Tag: ] [Chromosome: 2] [Map Location: 2q22] [Description: Rho guanine nucleotide exchange factor (GEF) 4] [Gene Type: protein-coding]	ARHGEF4
X4311_at	4311	522	4311	4311 [Gene Symbol: MME] [Locus Tag: ] [Chromosome: 3] [Map Location: 3q25.2] [Description: membrane metallo-endopeptidase] [Gene Type: protein-coding]	MME
X3932_at	3932	510	3932	3932 [Gene Symbol: LCK] [Locus Tag: RP4-675E8.4] [Chromosome: 1] [Map Location: 1p34.3] [Description: LCK proto-oncogene, Src family tyrosine kinase] [Gene Type: protein-coding]	LCK
X4306_at	4306	476	4306	4306 [Gene Symbol: NR3C2] [Locus Tag: ] [Chromosome: 4] [Map Location: 4q31.1] [Description: nuclear receptor subfamily 3, group C, member 2] [Gene Type: protein-coding]	NR3C2
X2517_at	2517	425	2517	2517 [Gene Symbol: FUCA1] [Locus Tag: RP11-45G17.1] [Chromosome: 1] [Map Location: 1p34] [Description: fucosidase, alpha-L- 1, tissue] [Gene Type: protein-coding]	FUCA1
X53405_at	53405	421	53405	53405 [Gene Symbol: CLIC5] [Locus Tag: RP11-546O15.1] [Chromosome: 6] [Map Location: 6p12.3] [Description: chloride intracellular channel 5] [Gene Type: protein-coding]	CLIC5
X240_at	240	419	240	240 [Gene Symbol: ALOX5] [Locus Tag: RP11-67C2.3] [Chromosome: 10] [Map Location: 10q11.2] [Description: arachidonate 5-lipoxygenase] [Gene Type: protein-coding]	ALOX5
X5450_at	5450	414	5450	5450 [Gene Symbol: POU2AF1] [Locus Tag: ] [Chromosome: 11] [Map Location: 11q23.1] [Description: POU class 2 associating factor 1] [Gene Type: protein-coding]	POU2AF1
X2195_at	2195	398	2195	2195 [Gene Symbol: FAT1] [Locus Tag: ] [Chromosome: 4] [Map Location: 4q35] [Description: FAT atypical cadherin 1] [Gene Type: protein-coding]	FAT1
X8835_at	8835	395	8835	8835 [Gene Symbol: SOCS2] [Locus Tag: ] [Chromosome: 12] [Map Location: 12q] [Description: suppressor of cytokine signaling 2] [Gene Type: protein-coding]	SOCS2
X5355_at	5355	379	5355	5355 [Gene Symbol: PLP2] [Locus Tag: ] [Chromosome: X] [Map Location: Xp11.23] [Description: proteolipid protein 2 (colonic epithelium-enriched)] [Gene Type: protein-coding]	PLP2
X28638_at	28638	350	28638	28638 [Gene Symbol: TRBC2] [Locus Tag: ] [Chromosome: 7] [Map Location: 7q34] [Description: T cell receptor beta constant 2] [Gene Type: other]	TRBC2
X6932_at	6932	345	6932	6932 [Gene Symbol: TCF7] [Locus Tag: ] [Chromosome: 5] [Map Location: 5q31.1] [Description: transcription factor 7 (T-cell specific, HMG-box)] [Gene Type: protein-coding]	TCF7
X27242_at	27242	343	27242	27242 [Gene Symbol: TNFRSF21] [Locus Tag: UNQ437/PRO868] [Chromosome: 6] [Map Location: 6p21.1] [Description: tumor necrosis factor receptor superfamily, member 21] [Gene Type: protein-coding]	TNFRSF21
X1400_at	1400	328	1400	1400 [Gene Symbol: CRMP1] [Locus Tag: ] [Chromosome: 4] [Map Location: 4p16.1] [Description: collapsin response mediator protein 1] [Gene Type: protein-coding]	CRMP1
X960_at	960	315	960	960 [Gene Symbol: CD44] [Locus Tag: AL133330.1] [Chromosome: 11] [Map Location: 11p13] [Description: CD44 molecule (Indian blood group)] [Gene Type: protein-coding]	CD44
X4033_at	4033	280	4033	4033 [Gene Symbol: LRMP] [Locus Tag: ] [Chromosome: 12] [Map Location: 12p12.1] [Description: lymphoid-restricted membrane protein] [Gene Type: protein-coding]	LRMP
X8115_at	8115	277	8115	8115 [Gene Symbol: TCL1A] [Locus Tag: ] [Chromosome: 14] [Map Location: 14q32.1] [Description: T-cell leukemia/lymphoma 1A] [Gene Type: protein-coding]	TCL1A
X6647_at	6647	261	6647	6647 [Gene Symbol: SOD1] [Locus Tag: ] [Chromosome: 21] [Map Location: 21q22.11] [Description: superoxide dismutase 1, soluble] [Gene Type: protein-coding]	SOD1
X4354_at	4354	259	4354	4354 [Gene Symbol: MPP1] [Locus Tag: ] [Chromosome: X] [Map Location: Xq28] [Description: membrane protein, palmitoylated 1, 55kDa] [Gene Type: protein-coding]	MPP1
X4192_at	4192	233	4192	4192 [Gene Symbol: MDK] [Locus Tag: ] [Chromosome: 11] [Map Location: 11p11.2] [Description: midkine (neurite growth-promoting factor 2)] [Gene Type: protein-coding]	MDK
X915_at	915	223	915	915 [Gene Symbol: CD3D] [Locus Tag: ] [Chromosome: 11] [Map Location: 11q23] [Description: CD3d molecule, delta (CD3-TCR complex)] [Gene Type: protein-coding]	CD3D
X10123_at	10123	167	10123	10123 [Gene Symbol: ARL4C] [Locus Tag: ] [Chromosome: 2] [Map Location: 2q37.1] [Description: ADP-ribosylation factor-like 4C] [Gene Type: protein-coding]	ARL4C
X23225_at	23225	166	23225	23225 [Gene Symbol: NUP210] [Locus Tag: PSEC0245] [Chromosome: 3] [Map Location: 3p25.1] [Description: nucleoporin 210kDa] [Gene Type: protein-coding]	NUP210
X4267_at	4267	155	4267	4267 [Gene Symbol: CD99] [Locus Tag: ] [Chromosome: X|Y] [Map Location: Xp22.32 and Yp11.3] [Description: CD99 molecule] [Gene Type: protein-coding]	CD99
X1791_at	1791	155	1791	1791 [Gene Symbol: DNTT] [Locus Tag: ] [Chromosome: 10] [Map Location: 10q23-q24] [Description: DNA nucleotidylexotransferase] [Gene Type: protein-coding]	DNTT
X4046_at	4046	143	4046	4046 [Gene Symbol: LSP1] [Locus Tag: ] [Chromosome: 11] [Map Location: 11p15.5] [Description: lymphocyte-specific protein 1] [Gene Type: protein-coding]	LSP1
X3669_at	3669	142	3669	3669 [Gene Symbol: ISG20] [Locus Tag: ] [Chromosome: 15] [Map Location: 15q26] [Description: interferon stimulated exonuclease gene 20kDa] [Gene Type: protein-coding]	ISG20
X9368_at	9368	132	9368	9368 [Gene Symbol: SLC9A3R1] [Locus Tag: ] [Chromosome: 17] [Map Location: 17q25.1] [Description: solute carrier family 9, subfamily A (NHE3, cation proton antiporter 3), member 3 regulator 1] [Gene Type: protein-coding]	SLC9A3R1
X7327_at	7327	117	7327	7327 [Gene Symbol: UBE2G2] [Locus Tag: ] [Chromosome: 21] [Map Location: 21q22.3] [Description: ubiquitin-conjugating enzyme E2G 2] [Gene Type: protein-coding]	UBE2G2
X9404_at	9404	113	9404	9404 [Gene Symbol: LPXN] [Locus Tag: ] [Chromosome: 11] [Map Location: 11q12.1] [Description: leupaxin] [Gene Type: protein-coding]	LPXN
X5588_at	5588	110	5588	5588 [Gene Symbol: PRKCQ] [Locus Tag: RP11-563J2.1] [Chromosome: 10] [Map Location: 10p15] [Description: protein kinase C, theta] [Gene Type: protein-coding]	PRKCQ
X2802_at	2802	109	2802	2802 [Gene Symbol: GOLGA3] [Locus Tag: ] [Chromosome: 12] [Map Location: 12q24.33] [Description: golgin A3] [Gene Type: protein-coding]	GOLGA3
X87_at	87	108	87	87 [Gene Symbol: ACTN1] [Locus Tag: ] [Chromosome: 14] [Map Location: 14q24|14q22-q24] [Description: actinin, alpha 1] [Gene Type: protein-coding]	ACTN1
X10962_at	10962	106	10962	10962 [Gene Symbol: MLLT11] [Locus Tag: RP11-316M1.10] [Chromosome: 1] [Map Location: 1q21] [Description: myeloid/lymphoid or mixed-lineage leukemia (trithorax homolog, Drosophila); translocated to, 11] [Gene Type: protein-coding]	MLLT11
X3728_at	3728	86	3728	3728 [Gene Symbol: JUP] [Locus Tag: ] [Chromosome: 17] [Map Location: 17q21] [Description: junction plakoglobin] [Gene Type: protein-coding]	JUP
X640_at	640	80	640	640 [Gene Symbol: BLK] [Locus Tag: ] [Chromosome: 8] [Map Location: 8p23-p22] [Description: BLK proto-oncogene, Src family tyrosine kinase] [Gene Type: protein-coding]	BLK
X1831_at	1831	80	1831	1831 [Gene Symbol: TSC22D3] [Locus Tag: RP13-364K23.1] [Chromosome: X] [Map Location: Xq22.3] [Description: TSC22 domain family, member 3] [Gene Type: protein-coding]	TSC22D3
X3109_at	3109	77	3109	3109 [Gene Symbol: HLA-DMB] [Locus Tag: DAAP-27A1.4] [Chromosome: 6] [Map Location: 6p21.3] [Description: major histocompatibility complex, class II, DM beta] [Gene Type: protein-coding]	HLA-DMB
X79602_at	79602	72	79602	79602 [Gene Symbol: ADIPOR2] [Locus Tag: ] [Chromosome: 12] [Map Location: 12p13.31] [Description: adiponectin receptor 2] [Gene Type: protein-coding]	ADIPOR2
X1043_at	1043	71	1043	1043 [Gene Symbol: CD52] [Locus Tag: ] [Chromosome: 1] [Map Location: 1p36] [Description: CD52 molecule] [Gene Type: protein-coding]	CD52
X11156_at	11156	68	11156	11156 [Gene Symbol: PTP4A3] [Locus Tag: ] [Chromosome: 8] [Map Location: 8q24.3] [Description: protein tyrosine phosphatase type IVA, member 3] [Gene Type: protein-coding]	PTP4A3
X928_at	928	67	928	928 [Gene Symbol: CD9] [Locus Tag: GIG2] [Chromosome: 12] [Map Location: 12p13.3] [Description: CD9 molecule] [Gene Type: protein-coding]	CD9
X7535_at	7535	67	7535	7535 [Gene Symbol: ZAP70] [Locus Tag: ] [Chromosome: 2] [Map Location: 2q12] [Description: zeta-chain (TCR) associated protein kinase 70kDa] [Gene Type: protein-coding]	ZAP70
X4478_at	4478	63	4478	4478 [Gene Symbol: MSN] [Locus Tag: ] [Chromosome: X] [Map Location: Xq11.1] [Description: moesin] [Gene Type: protein-coding]	MSN
X2322_at	2322	62	2322	2322 [Gene Symbol: FLT3] [Locus Tag: RP11-153M24.3] [Chromosome: 13] [Map Location: 13q12] [Description: fms-related tyrosine kinase 3] [Gene Type: protein-coding]	FLT3
X919_at	919	58	919	919 [Gene Symbol: CD247] [Locus Tag: RP11-104L21.1] [Chromosome: 1] [Map Location: 1q24.2] [Description: CD247 molecule] [Gene Type: protein-coding]	CD247
X60481_at	60481	57	60481	60481 [Gene Symbol: ELOVL5] [Locus Tag: RP3-483K16.1] [Chromosome: 6] [Map Location: 6p21.1-p12.1] [Description: ELOVL fatty acid elongase 5] [Gene Type: protein-coding]	ELOVL5
X7188_at	7188	57	7188	7188 [Gene Symbol: TRAF5] [Locus Tag: RP11-318L16.2] [Chromosome: 1] [Map Location: 1q32] [Description: TNF receptor-associated factor 5] [Gene Type: protein-coding]	TRAF5
X6776_at	6776	54	6776	6776 [Gene Symbol: STAT5A] [Locus Tag: ] [Chromosome: 17] [Map Location: 17q11.2] [Description: signal transducer and activator of transcription 5A] [Gene Type: protein-coding]	STAT5A
X1875_at	1875	53	1875	1875 [Gene Symbol: E2F5] [Locus Tag: ] [Chromosome: 8] [Map Location: 8q21.2] [Description: E2F transcription factor 5, p130-binding] [Gene Type: protein-coding]	E2F5
X85453_at	85453	51	85453	85453 [Gene Symbol: TSPYL5] [Locus Tag: ] [Chromosome: 8] [Map Location: 8q22.1] [Description: TSPY-like 5] [Gene Type: protein-coding]	TSPYL5
X10160_at	10160	50	10160	10160 [Gene Symbol: FARP1] [Locus Tag: RP11-111L24.1] [Chromosome: 13] [Map Location: 13q32.2] [Description: FERM, RhoGEF (ARHGEF) and pleckstrin domain protein 1 (chondrocyte-derived)] [Gene Type: protein-coding]	FARP1
X11346_at	11346	45	11346	11346 [Gene Symbol: SYNPO] [Locus Tag: ] [Chromosome: 5] [Map Location: 5q33.1] [Description: synaptopodin] [Gene Type: protein-coding]	SYNPO
X974_at	974	45	974	974 [Gene Symbol: CD79B] [Locus Tag: ] [Chromosome: 17] [Map Location: 17q23] [Description: CD79b molecule, immunoglobulin-associated beta] [Gene Type: protein-coding]	CD79B
X2529_at	2529	44	2529	2529 [Gene Symbol: FUT7] [Locus Tag: ] [Chromosome: 9] [Map Location: 9q34.3] [Description: fucosyltransferase 7 (alpha (1,3) fucosyltransferase)] [Gene Type: protein-coding]	FUT7
X4118_at	4118	42	4118	4118 [Gene Symbol: MAL] [Locus Tag: ] [Chromosome: 2] [Map Location: 2q11.1] [Description: mal, T-cell differentiation protein] [Gene Type: protein-coding]	MAL
X9261_at	9261	41	9261	9261 [Gene Symbol: MAPKAPK2] [Locus Tag: ] [Chromosome: 1] [Map Location: 1q32] [Description: mitogen-activated protein kinase-activated protein kinase 2] [Gene Type: protein-coding]	MAPKAPK2
X9881_at	9881	35	9881	9881 [Gene Symbol: TRANK1] [Locus Tag: ] [Chromosome: 3] [Map Location: 3p22.2] [Description: tetratricopeptide repeat and ankyrin repeat containing 1] [Gene Type: protein-coding]	TRANK1
X5778_at	5778	35	5778	5778 [Gene Symbol: PTPN7] [Locus Tag: RP11-294K24.3] [Chromosome: 1] [Map Location: 1q32.1] [Description: protein tyrosine phosphatase, non-receptor type 7] [Gene Type: protein-coding]	PTPN7
X2057_at	2057	34	2057	2057 [Gene Symbol: EPOR] [Locus Tag: ] [Chromosome: 19] [Map Location: 19p13.3-p13.2] [Description: erythropoietin receptor] [Gene Type: protein-coding]	EPOR
X81542_at	81542	34	81542	81542 [Gene Symbol: TMX1] [Locus Tag: PSEC0085] [Chromosome: 14] [Map Location: 14q22.1] [Description: thioredoxin-related transmembrane protein 1] [Gene Type: protein-coding]	TMX1
X142_at	142	33	142	142 [Gene Symbol: PARP1] [Locus Tag: RP11-125A15.2] [Chromosome: 1] [Map Location: 1q41-q42] [Description: poly (ADP-ribose) polymerase 1] [Gene Type: protein-coding]	PARP1
X22795_at	22795	33	22795	22795 [Gene Symbol: NID2] [Locus Tag: ] [Chromosome: 14] [Map Location: 14q22.1] [Description: nidogen 2 (osteonidogen)] [Gene Type: protein-coding]	NID2
X2272_at	2272	32	2272	2272 [Gene Symbol: FHIT] [Locus Tag: ] [Chromosome: 3] [Map Location: 3p14.2] [Description: fragile histidine triad] [Gene Type: protein-coding]	FHIT
X2308_at	2308	32	2308	2308 [Gene Symbol: FOXO1] [Locus Tag: ] [Chromosome: 13] [Map Location: 13q14.1] [Description: forkhead box O1] [Gene Type: protein-coding]	FOXO1
X3490_at	3490	32	3490	3490 [Gene Symbol: IGFBP7] [Locus Tag: ] [Chromosome: 4] [Map Location: 4q12] [Description: insulin-like growth factor binding protein 7] [Gene Type: protein-coding]	IGFBP7
X916_at	916	31	916	916 [Gene Symbol: CD3E] [Locus Tag: ] [Chromosome: 11] [Map Location: 11q23] [Description: CD3e molecule, epsilon (CD3-TCR complex)] [Gene Type: protein-coding]	CD3E
X3995_at	3995	30	3995	3995 [Gene Symbol: FADS3] [Locus Tag: ] [Chromosome: 11] [Map Location: 11q12-q13.1] [Description: fatty acid desaturase 3] [Gene Type: protein-coding]	FADS3
X754_at	754	29	754	754 [Gene Symbol: PTTG1IP] [Locus Tag: ] [Chromosome: 21] [Map Location: 21q22.3] [Description: pituitary tumor-transforming 1 interacting protein] [Gene Type: protein-coding]	PTTG1IP
X971_at	971	27	971	971 [Gene Symbol: CD72] [Locus Tag: RP11-331F9.9] [Chromosome: 9] [Map Location: 9p13.3] [Description: CD72 molecule] [Gene Type: protein-coding]	CD72
X1893_at	1893	27	1893	1893 [Gene Symbol: ECM1] [Locus Tag: RP11-54A4.6] [Chromosome: 1] [Map Location: 1q21] [Description: extracellular matrix protein 1] [Gene Type: protein-coding]	ECM1
X23240_at	23240	27	23240	23240 [Gene Symbol: KIAA0922] [Locus Tag: ] [Chromosome: 4] [Map Location: 4q31.3] [Description: KIAA0922] [Gene Type: protein-coding]	KIAA0922
X9873_at	9873	26	9873	9873 [Gene Symbol: FCHSD2] [Locus Tag: ] [Chromosome: 11] [Map Location: 11q13.4] [Description: FCH and double SH3 domains 2] [Gene Type: protein-coding]	FCHSD2
X10493_at	10493	23	10493	10493 [Gene Symbol: VAT1] [Locus Tag: ] [Chromosome: 17] [Map Location: 17q21] [Description: vesicle amine transport 1] [Gene Type: protein-coding]	VAT1
X9467_at	9467	19	9467	9467 [Gene Symbol: SH3BP5] [Locus Tag: ] [Chromosome: 3] [Map Location: 3p24.3] [Description: SH3-domain binding protein 5 (BTK-associated)] [Gene Type: protein-coding]	SH3BP5
X9780_at	9780	19	9780	9780 [Gene Symbol: PIEZO1] [Locus Tag: ] [Chromosome: 16] [Map Location: 16q24.3] [Description: piezo-type mechanosensitive ion channel component 1] [Gene Type: protein-coding]	PIEZO1
X51465_at	51465	18	51465	51465 [Gene Symbol: UBE2J1] [Locus Tag: CGI-76] [Chromosome: 6] [Map Location: 6q15] [Description: ubiquitin-conjugating enzyme E2, J1] [Gene Type: protein-coding]	UBE2J1
X162_at	162	16	162	162 [Gene Symbol: AP1B1] [Locus Tag: ] [Chromosome: 22] [Map Location: 22q12.2] [Description: adaptor-related protein complex 1, beta 1 subunit] [Gene Type: protein-coding]	AP1B1
X23654_at	23654	15	23654	23654 [Gene Symbol: PLXNB2] [Locus Tag: RP3-402G11.19-002] [Chromosome: 22] [Map Location: 22q13.33] [Description: plexin B2] [Gene Type: protein-coding]	PLXNB2
X27040_at	27040	13	27040	27040 [Gene Symbol: LAT] [Locus Tag: ] [Chromosome: 16] [Map Location: 16p11.2] [Description: linker for activation of T cells] [Gene Type: protein-coding]	LAT
X4050_at	4050	13	4050	4050 [Gene Symbol: LTB] [Locus Tag: DAAP-90L16.4] [Chromosome: 6] [Map Location: 6p21.3] [Description: lymphotoxin beta (TNF superfamily, member 3)] [Gene Type: protein-coding]	LTB
X23191_at	23191	13	23191	23191 [Gene Symbol: CYFIP1] [Locus Tag: ] [Chromosome: 15] [Map Location: 15q11] [Description: cytoplasmic FMR1 interacting protein 1] [Gene Type: protein-coding]	CYFIP1
X100_at	100	13	100	100 [Gene Symbol: ADA] [Locus Tag: ] [Chromosome: 20] [Map Location: 20q13.12] [Description: adenosine deaminase] [Gene Type: protein-coding]	ADA
X933_at	933	13	933	933 [Gene Symbol: CD22] [Locus Tag: ] [Chromosome: 19] [Map Location: 19q13.1] [Description: CD22 molecule] [Gene Type: protein-coding]	CD22
X2078_at	2078	13	2078	2078 [Gene Symbol: ERG] [Locus Tag: ] [Chromosome: 21] [Map Location: 21q22.3] [Description: v-ets avian erythroblastosis virus E26 oncogene homolog] [Gene Type: protein-coding]	ERG
X9976_at	9976	13	9976	9976 [Gene Symbol: CLEC2B] [Locus Tag: ] [Chromosome: 12] [Map Location: 12p13-p12] [Description: C-type lectin domain family 2, member B] [Gene Type: protein-coding]	CLEC2B
X3768_at	3768	12	3768	3768 [Gene Symbol: KCNJ12] [Locus Tag: ] [Chromosome: 17] [Map Location: 17p11.2] [Description: potassium inwardly-rectifying channel, subfamily J, member 12] [Gene Type: protein-coding]	KCNJ12
X399_at	399	12	399	399 [Gene Symbol: RHOH] [Locus Tag: ] [Chromosome: 4] [Map Location: 4p13] [Description: ras homolog family member H] [Gene Type: protein-coding]	RHOH
X6405_at	6405	11	6405	6405 [Gene Symbol: SEMA3F] [Locus Tag: ] [Chromosome: 3] [Map Location: 3p21.3] [Description: sema domain, immunoglobulin domain (Ig), short basic domain, secreted, (semaphorin) 3F] [Gene Type: protein-coding]	SEMA3F
X4902_at	4902	10	4902	4902 [Gene Symbol: NRTN] [Locus Tag: ] [Chromosome: 19] [Map Location: 19p13.3] [Description: neurturin] [Gene Type: protein-coding]	NRTN
X5634_at	5634	9	5634	5634 [Gene Symbol: PRPS2] [Locus Tag: ] [Chromosome: X] [Map Location: Xp22.2] [Description: phosphoribosyl pyrophosphate synthetase 2] [Gene Type: protein-coding]	PRPS2
X3507_at	3507	9	3507	3507 [Gene Symbol: IGHM] [Locus Tag: ] [Chromosome: 14] [Map Location: 14q32.33] [Description: immunoglobulin heavy constant mu] [Gene Type: other]	IGHM
X2022_at	2022	9	2022	2022 [Gene Symbol: ENG] [Locus Tag: RP11-228B15.2] [Chromosome: 9] [Map Location: 9q34.11] [Description: endoglin] [Gene Type: protein-coding]	ENG
X2114_at	2114	9	2114	2114 [Gene Symbol: ETS2] [Locus Tag: ] [Chromosome: 21] [Map Location: 21q22.2] [Description: v-ets avian erythroblastosis virus E26 oncogene homolog 2] [Gene Type: protein-coding]	ETS2
X4651_at	4651	8	4651	4651 [Gene Symbol: MYO10] [Locus Tag: ] [Chromosome: 5] [Map Location: 5p15.1-p14.3] [Description: myosin X] [Gene Type: protein-coding]	MYO10
X9686_at	9686	7	9686	9686 [Gene Symbol: VGLL4] [Locus Tag: ] [Chromosome: 3] [Map Location: 3p25.3] [Description: vestigial-like family member 4] [Gene Type: protein-coding]	VGLL4
X2109_at	2109	7	2109	2109 [Gene Symbol: ETFB] [Locus Tag: FP585] [Chromosome: 19] [Map Location: 19q13.3] [Description: electron-transfer-flavoprotein, beta polypeptide] [Gene Type: protein-coding]	ETFB
X3638_at	3638	7	3638	3638 [Gene Symbol: INSIG1] [Locus Tag: ] [Chromosome: 7] [Map Location: 7q36] [Description: insulin induced gene 1] [Gene Type: protein-coding]	INSIG1
X9695_at	9695	6	9695	9695 [Gene Symbol: EDEM1] [Locus Tag: ] [Chromosome: 3] [Map Location: 3p26.1] [Description: ER degradation enhancer, mannosidase alpha-like 1] [Gene Type: protein-coding]	EDEM1
X3956_at	3956	6	3956	3956 [Gene Symbol: LGALS1] [Locus Tag: ] [Chromosome: 22] [Map Location: 22q13.1] [Description: lectin, galactoside-binding, soluble, 1] [Gene Type: protein-coding]	LGALS1
X2313_at	2313	6	2313	2313 [Gene Symbol: FLI1] [Locus Tag: ] [Chromosome: 11] [Map Location: 11q24.1-q24.3] [Description: Fli-1 proto-oncogene, ETS transcription factor] [Gene Type: protein-coding]	FLI1
X972_at	972	5	972	972 [Gene Symbol: CD74] [Locus Tag: ] [Chromosome: 5] [Map Location: 5q32] [Description: CD74 molecule, major histocompatibility complex, class II invariant chain] [Gene Type: protein-coding]	CD74
X3937_at	3937	5	3937	3937 [Gene Symbol: LCP2] [Locus Tag: ] [Chromosome: 5] [Map Location: 5q35.1] [Description: lymphocyte cytosolic protein 2 (SH2 domain containing leukocyte protein of 76kDa)] [Gene Type: protein-coding]	LCP2
X9289_at	9289	5	9289	9289 [Gene Symbol: GPR56] [Locus Tag: UNQ540/PRO1083] [Chromosome: 16] [Map Location: 16q13] [Description: G protein-coupled receptor 56] [Gene Type: protein-coding]	GPR56
X5788_at	5788	5	5788	5788 [Gene Symbol: PTPRC] [Locus Tag: RP11-553K8.4] [Chromosome: 1] [Map Location: 1q31-q32] [Description: protein tyrosine phosphatase, receptor type, C] [Gene Type: protein-coding]	PTPRC
X3553_at	3553	5	3553	3553 [Gene Symbol: IL1B] [Locus Tag: ] [Chromosome: 2] [Map Location: 2q14] [Description: interleukin 1, beta] [Gene Type: protein-coding]	IL1B
X2752_at	2752	5	2752	2752 [Gene Symbol: GLUL] [Locus Tag: ] [Chromosome: 1] [Map Location: 1q31] [Description: glutamate-ammonia ligase] [Gene Type: protein-coding]	GLUL
X26011_at	26011	4	26011	26011 [Gene Symbol: TENM4] [Locus Tag: ] [Chromosome: 11] [Map Location: 11q14.1] [Description: teneurin transmembrane protein 4] [Gene Type: protein-coding]	TENM4
X2876_at	2876	4	2876	2876 [Gene Symbol: GPX1] [Locus Tag: ] [Chromosome: 3] [Map Location: 3p21.3] [Description: glutathione peroxidase 1] [Gene Type: protein-coding]	GPX1
X3112_at	3112	4	3112	3112 [Gene Symbol: HLA-DOB] [Locus Tag: DAAP-57C1.1] [Chromosome: 6] [Map Location: 6p21.3] [Description: major histocompatibility complex, class II, DO beta] [Gene Type: protein-coding]	HLA-DOB
X4599_at	4599	3	4599	4599 [Gene Symbol: MX1] [Locus Tag: ] [Chromosome: 21] [Map Location: 21q22.3] [Description: MX dynamin-like GTPase 1] [Gene Type: protein-coding]	MX1
X4953_at	4953	2	4953	4953 [Gene Symbol: ODC1] [Locus Tag: ] [Chromosome: 2] [Map Location: 2p25] [Description: ornithine decarboxylase 1] [Gene Type: protein-coding]	ODC1
X1075_at	1075	2	1075	1075 [Gene Symbol: CTSC] [Locus Tag: ] [Chromosome: 11] [Map Location: 11q14.2] [Description: cathepsin C] [Gene Type: protein-coding]	CTSC
X8418_at	8418	2	8418	8418 [Gene Symbol: CMAHP] [Locus Tag: RP3-425P12.3] [Chromosome: 6] [Map Location: 6p21.32] [Description: cytidine monophospho-N-acetylneuraminic acid hydroxylase, pseudogene] [Gene Type: pseudo]	CMAHP
X54541_at	54541	1	54541	54541 [Gene Symbol: DDIT4] [Locus Tag: RP11-442H21.1] [Chromosome: 10] [Map Location: 10q22.1] [Description: DNA-damage-inducible transcript 4] [Gene Type: protein-coding]	DDIT4

## Sheet: lung cancer
id	egid	score	Gene ID	Gene Info	Gene Symbol
X646_at	646	1344	646	646 [Gene Symbol: BNC1] [Locus Tag: ] [Chromosome: 15] [Map Location: 15q25.2] [Description: basonuclin 1] [Gene Type: protein-coding]	BNC1
X3852_at	3852	1285	3852	3852 [Gene Symbol: KRT5] [Locus Tag: ] [Chromosome: 12] [Map Location: 12q13.13] [Description: keratin 5] [Gene Type: protein-coding]	KRT5
X8626_at	8626	1276	8626	8626 [Gene Symbol: TP63] [Locus Tag: ] [Chromosome: 3] [Map Location: 3q28] [Description: tumor protein p63] [Gene Type: protein-coding]	TP63
X1830_at	1830	1234	1830	1830 [Gene Symbol: DSG3] [Locus Tag: ] [Chromosome: 18] [Map Location: 18q12.1] [Description: desmoglein 3] [Gene Type: protein-coding]	DSG3
X2196_at	2196	1155	2196	2196 [Gene Symbol: FAT2] [Locus Tag: ] [Chromosome: 5] [Map Location: 5q33.1] [Description: FAT atypical cadherin 2] [Gene Type: protein-coding]	FAT2
X9635_at	9635	1116	9635	9635 [Gene Symbol: CLCA2] [Locus Tag: ] [Chromosome: 1] [Map Location: 1p22.3] [Description: chloride channel accessory 2] [Gene Type: protein-coding]	CLCA2
X3853_at	3853	1116	3853	3853 [Gene Symbol: KRT6A] [Locus Tag: ] [Chromosome: 12] [Map Location: 12q13.13] [Description: keratin 6A] [Gene Type: protein-coding]	KRT6A
X1825_at	1825	1095	1825	1825 [Gene Symbol: DSC3] [Locus Tag: ] [Chromosome: 18] [Map Location: 18q12.1] [Description: desmocollin 3] [Gene Type: protein-coding]	DSC3
X23650_at	23650	1029	23650	23650 [Gene Symbol: TRIM29] [Locus Tag: ] [Chromosome: 11] [Map Location: 11q23.3] [Description: tripartite motif containing 29] [Gene Type: protein-coding]	TRIM29
X642587_at	642587	1009	642587	642587 [Gene Symbol: MIR205HG] [Locus Tag: ] [Chromosome: 1] [Map Location: 1q32.2] [Description: MIR205 host gene (non-protein coding)] [Gene Type: protein-coding]	MIR205HG
X92196_at	92196	984	92196	92196 [Gene Symbol: DAPL1] [Locus Tag: ] [Chromosome: 2] [Map Location: 2q24.1] [Description: death associated protein-like 1] [Gene Type: protein-coding]	DAPL1
X1475_at	1475	859	1475	1475 [Gene Symbol: CSTA] [Locus Tag: ] [Chromosome: 3] [Map Location: 3q21] [Description: cystatin A (stefin A)] [Gene Type: protein-coding]	CSTA
X5275_at	5275	815	5275	5275 [Gene Symbol: SERPINB13] [Locus Tag: ] [Chromosome: 18] [Map Location: 18q21.33] [Description: serpin peptidase inhibitor, clade B (ovalbumin), member 13] [Gene Type: protein-coding]	SERPINB13
X27293_at	27293	758	27293	27293 [Gene Symbol: SMPDL3B] [Locus Tag: RP11-460I13.1] [Chromosome: 1] [Map Location: 1p35.3] [Description: sphingomyelin phosphodiesterase, acid-like 3B] [Gene Type: protein-coding]	SMPDL3B
X222584_at	222584	724	222584	222584 [Gene Symbol: FAM83B] [Locus Tag: RP3-523K23.2] [Chromosome: 6] [Map Location: 6p12.1] [Description: family with sequence similarity 83, member B] [Gene Type: protein-coding]	FAM83B
X5317_at	5317	688	5317	5317 [Gene Symbol: PKP1] [Locus Tag: ] [Chromosome: 1] [Map Location: 1q32] [Description: plakophilin 1] [Gene Type: protein-coding]	PKP1
X810_at	810	681	810	810 [Gene Symbol: CALML3] [Locus Tag: ] [Chromosome: 10] [Map Location: 10p15.1] [Description: calmodulin-like 3] [Gene Type: protein-coding]	CALML3
X9725_at	9725	661	9725	9725 [Gene Symbol: TMEM63A] [Locus Tag: RP4-559A3.1] [Chromosome: 1] [Map Location: 1q42.12] [Description: transmembrane protein 63A] [Gene Type: protein-coding]	TMEM63A
X3861_at	3861	603	3861	3861 [Gene Symbol: KRT14] [Locus Tag: ] [Chromosome: 17] [Map Location: 17q21.2] [Description: keratin 14] [Gene Type: protein-coding]	KRT14
X6700_at	6700	577	6700	6700 [Gene Symbol: SPRR2A] [Locus Tag: ] [Chromosome: 1] [Map Location: 1q21-q22] [Description: small proline-rich protein 2A] [Gene Type: protein-coding]	SPRR2A
X204219_at	204219	541	204219	204219 [Gene Symbol: CERS3] [Locus Tag: ] [Chromosome: 15] [Map Location: 15q26.3] [Description: ceramide synthase 3] [Gene Type: protein-coding]	CERS3
X2709_at	2709	536	2709	2709 [Gene Symbol: GJB5] [Locus Tag: ] [Chromosome: 1] [Map Location: 1p35.1] [Description: gap junction protein, beta 5, 31.1kDa] [Gene Type: protein-coding]	GJB5
X5268_at	5268	535	5268	5268 [Gene Symbol: SERPINB5] [Locus Tag: ] [Chromosome: 18] [Map Location: 18q21.33] [Description: serpin peptidase inhibitor, clade B (ovalbumin), member 5] [Gene Type: protein-coding]	SERPINB5
X1606_at	1606	472	1606	1606 [Gene Symbol: DGKA] [Locus Tag: ] [Chromosome: 12] [Map Location: 12q13.3] [Description: diacylglycerol kinase, alpha 80kDa] [Gene Type: protein-coding]	DGKA
X3854_at	3854	413	3854	3854 [Gene Symbol: KRT6B] [Locus Tag: ] [Chromosome: 12] [Map Location: 12q13.13] [Description: keratin 6B] [Gene Type: protein-coding]	KRT6B
X1365_at	1365	393	1365	1365 [Gene Symbol: CLDN3] [Locus Tag: ] [Chromosome: 7] [Map Location: 7q11.23] [Description: claudin 3] [Gene Type: protein-coding]	CLDN3
X1294_at	1294	385	1294	1294 [Gene Symbol: COL7A1] [Locus Tag: ] [Chromosome: 3] [Map Location: 3p21.1] [Description: collagen, type VII, alpha 1] [Gene Type: protein-coding]	COL7A1
X163351_at	163351	377	163351	163351 [Gene Symbol: GBP6] [Locus Tag: ] [Chromosome: 1] [Map Location: 1p22.2] [Description: guanylate binding protein family, member 6] [Gene Type: protein-coding]	GBP6
X23200_at	23200	364	23200	23200 [Gene Symbol: ATP11B] [Locus Tag: ] [Chromosome: 3] [Map Location: 3q27] [Description: ATPase, class VI, type 11B] [Gene Type: protein-coding]	ATP11B
X23250_at	23250	325	23250	23250 [Gene Symbol: ATP11A] [Locus Tag: RP11-120K24.1] [Chromosome: 13] [Map Location: 13q34] [Description: ATPase, class VI, type 11A] [Gene Type: protein-coding]	ATP11A
X23299_at	23299	320	23299	23299 [Gene Symbol: BICD2] [Locus Tag: RP11-476B13.3] [Chromosome: 9] [Map Location: 9q22.31] [Description: bicaudal D homolog 2 (Drosophila)] [Gene Type: protein-coding]	BICD2
X6698_at	6698	268	6698	6698 [Gene Symbol: SPRR1A] [Locus Tag: ] [Chromosome: 1] [Map Location: 1q21-q22] [Description: small proline-rich protein 1A] [Gene Type: protein-coding]	SPRR1A
X6097_at	6097	252	6097	6097 [Gene Symbol: RORC] [Locus Tag: RP11-98D18.11-001] [Chromosome: 1] [Map Location: 1q21] [Description: RAR-related orphan receptor C] [Gene Type: protein-coding]	RORC
X4192_at	4192	252	4192	4192 [Gene Symbol: MDK] [Locus Tag: ] [Chromosome: 11] [Map Location: 11p11.2] [Description: midkine (neurite growth-promoting factor 2)] [Gene Type: protein-coding]	MDK
X79718_at	79718	251	79718	79718 [Gene Symbol: TBL1XR1] [Locus Tag: ] [Chromosome: 3] [Map Location: 3q26.32] [Description: transducin (beta)-like 1 X-linked receptor 1] [Gene Type: protein-coding]	TBL1XR1
X57007_at	57007	246	57007	57007 [Gene Symbol: ACKR3] [Locus Tag: ] [Chromosome: 2] [Map Location: 2q37.3] [Description: atypical chemokine receptor 3] [Gene Type: protein-coding]	ACKR3
X3993_at	3993	237	3993	3993 [Gene Symbol: LLGL2] [Locus Tag: ] [Chromosome: 17] [Map Location: 17q25.1] [Description: lethal giant larvae homolog 2 (Drosophila)] [Gene Type: protein-coding]	LLGL2
X165918_at	165918	233	165918	165918 [Gene Symbol: RNF168] [Locus Tag: ] [Chromosome: 3] [Map Location: 3q29] [Description: ring finger protein 168, E3 ubiquitin protein ligase] [Gene Type: protein-coding]	RNF168
X5768_at	5768	229	5768	5768 [Gene Symbol: QSOX1] [Locus Tag: RP11-502H18.3] [Chromosome: 1] [Map Location: 1q24] [Description: quiescin Q6 sulfhydryl oxidase 1] [Gene Type: protein-coding]	QSOX1
X1849_at	1849	227	1849	1849 [Gene Symbol: DUSP7] [Locus Tag: ] [Chromosome: 3] [Map Location: 3p21] [Description: dual specificity phosphatase 7] [Gene Type: protein-coding]	DUSP7
X3081_at	3081	221	3081	3081 [Gene Symbol: HGD] [Locus Tag: ] [Chromosome: 3] [Map Location: 3q13.33] [Description: homogentisate 1,2-dioxygenase] [Gene Type: protein-coding]	HGD
X80736_at	80736	212	80736	80736 [Gene Symbol: SLC44A4] [Locus Tag: DAAP-66K18.1] [Chromosome: 6] [Map Location: 6p21.3] [Description: solute carrier family 44, member 4] [Gene Type: protein-coding]	SLC44A4
X121551_at	121551	211	121551	121551 [Gene Symbol: BTBD11] [Locus Tag: ] [Chromosome: 12] [Map Location: 12q23.3] [Description: BTB (POZ) domain containing 11] [Gene Type: protein-coding]	BTBD11
X129303_at	129303	206	129303	129303 [Gene Symbol: TMEM150A] [Locus Tag: ] [Chromosome: 2] [Map Location: 2p11.2] [Description: transmembrane protein 150A] [Gene Type: protein-coding]	TMEM150A
X79850_at	79850	206	79850	79850 [Gene Symbol: FAM57A] [Locus Tag: ] [Chromosome: 17] [Map Location: 17p13.3] [Description: family with sequence similarity 57, member A] [Gene Type: protein-coding]	FAM57A
X3855_at	3855	191	3855	3855 [Gene Symbol: KRT7] [Locus Tag: ] [Chromosome: 12] [Map Location: 12q13.13] [Description: keratin 7] [Gene Type: protein-coding]	KRT7
X112609_at	112609	191	112609	112609 [Gene Symbol: MRAP2] [Locus Tag: RP11-51G5.2] [Chromosome: 6] [Map Location: 6q14.2] [Description: melanocortin 2 receptor accessory protein 2] [Gene Type: protein-coding]	MRAP2
X64919_at	64919	188	64919	64919 [Gene Symbol: BCL11B] [Locus Tag: ] [Chromosome: 14] [Map Location: 14q32.2] [Description: B-cell CLL/lymphoma 11B (zinc finger protein)] [Gene Type: protein-coding]	BCL11B
X53836_at	53836	188	53836	53836 [Gene Symbol: GPR87] [Locus Tag: FKSG78] [Chromosome: 3] [Map Location: 3q24] [Description: G protein-coupled receptor 87] [Gene Type: protein-coding]	GPR87
X152404_at	152404	184	152404	152404 [Gene Symbol: IGSF11] [Locus Tag: ] [Chromosome: 3] [Map Location: 3q13.32] [Description: immunoglobulin superfamily, member 11] [Gene Type: protein-coding]	IGSF11
X286887_at	286887	184	286887	286887 [Gene Symbol: KRT6C] [Locus Tag: ] [Chromosome: 12] [Map Location: 12q13.13] [Description: keratin 6C] [Gene Type: protein-coding]	KRT6C
X5055_at	5055	181	5055	5055 [Gene Symbol: SERPINB2] [Locus Tag: ] [Chromosome: 18] [Map Location: 18q21.3] [Description: serpin peptidase inhibitor, clade B (ovalbumin), member 2] [Gene Type: protein-coding]	SERPINB2
X6699_at	6699	178	6699	6699 [Gene Symbol: SPRR1B] [Locus Tag: ] [Chromosome: 1] [Map Location: 1q21-q22] [Description: small proline-rich protein 1B] [Gene Type: protein-coding]	SPRR1B
X51557_at	51557	173	51557	51557 [Gene Symbol: LGSN] [Locus Tag: ] [Chromosome: 6] [Map Location: 6pter-q22.33] [Description: lengsin, lens protein with glutamine synthetase domain] [Gene Type: protein-coding]	LGSN
AFFX.r2.Ec.bioB.3_at	AFF.r2.Ec.bioB.3	170	AFF.r2.Ec.bioB.3	-	-
X8745_at	8745	167	8745	8745 [Gene Symbol: ADAM23] [Locus Tag: ] [Chromosome: 2] [Map Location: 2q33] [Description: ADAM metallopeptidase domain 23] [Gene Type: protein-coding]	ADAM23
X5028_at	5028	152	5028	5028 [Gene Symbol: P2RY1] [Locus Tag: ] [Chromosome: 3] [Map Location: 3q25.2] [Description: purinergic receptor P2Y, G-protein coupled, 1] [Gene Type: protein-coding]	P2RY1
X10916_at	10916	146	10916	10916 [Gene Symbol: MAGED2] [Locus Tag: RP1-14O9.1] [Chromosome: X] [Map Location: Xp11.2] [Description: melanoma antigen family D, 2] [Gene Type: protein-coding]	MAGED2
X2863_at	2863	142	2863	2863 [Gene Symbol: GPR39] [Locus Tag: ] [Chromosome: 2] [Map Location: 2q21-q22] [Description: G protein-coupled receptor 39] [Gene Type: protein-coding]	GPR39
X154215_at	154215	133	154215	154215 [Gene Symbol: NKAIN2] [Locus Tag: RP1-305A19.1] [Chromosome: 6] [Map Location: 6q21] [Description: Na+/K+ transporting ATPase interacting 2] [Gene Type: protein-coding]	NKAIN2
X7249_at	7249	126	7249	7249 [Gene Symbol: TSC2] [Locus Tag: ] [Chromosome: 16] [Map Location: 16p13.3] [Description: tuberous sclerosis 2] [Gene Type: protein-coding]	TSC2
AFFX.BioB.M_at	AFF.BioB.M	123	AFF.BioB.M	-	-
X2304_at	2304	121	2304	2304 [Gene Symbol: FOXE1] [Locus Tag: ] [Chromosome: 9] [Map Location: 9q22] [Description: forkhead box E1 (thyroid transcription factor 2)] [Gene Type: protein-coding]	FOXE1
X54866_at	54866	120	54866	54866 [Gene Symbol: PPP1R14D] [Locus Tag: ] [Chromosome: 15] [Map Location: 15q15.1] [Description: protein phosphatase 1, regulatory (inhibitor) subunit 14D] [Gene Type: protein-coding]	PPP1R14D
X11235_at	11235	119	11235	11235 [Gene Symbol: PDCD10] [Locus Tag: ] [Chromosome: 3] [Map Location: 3q26.1] [Description: programmed cell death 10] [Gene Type: protein-coding]	PDCD10
X5987_at	5987	119	5987	5987 [Gene Symbol: TRIM27] [Locus Tag: DAAP-182E11.3] [Chromosome: 6] [Map Location: 6p22] [Description: tripartite motif containing 27] [Gene Type: protein-coding]	TRIM27
X3868_at	3868	114	3868	3868 [Gene Symbol: KRT16] [Locus Tag: ] [Chromosome: 17] [Map Location: 17q21.2] [Description: keratin 16] [Gene Type: protein-coding]	KRT16
X84248_at	84248	112	84248	84248 [Gene Symbol: FYTTD1] [Locus Tag: ] [Chromosome: 3] [Map Location: 3q29] [Description: forty-two-three domain containing 1] [Gene Type: protein-coding]	FYTTD1
X65108_at	65108	112	65108	65108 [Gene Symbol: MARCKSL1] [Locus Tag: ] [Chromosome: 1] [Map Location: 1p35.1] [Description: MARCKS-like 1] [Gene Type: protein-coding]	MARCKSL1
X81037_at	81037	110	81037	81037 [Gene Symbol: CLPTM1L] [Locus Tag: ] [Chromosome: 5] [Map Location: 5p15.33] [Description: CLPTM1-like] [Gene Type: protein-coding]	CLPTM1L
X3636_at	3636	109	3636	3636 [Gene Symbol: INPPL1] [Locus Tag: ] [Chromosome: 11] [Map Location: 11q13] [Description: inositol polyphosphate phosphatase-like 1] [Gene Type: protein-coding]	INPPL1
X348825_at	348825	105	348825	348825 [Gene Symbol: TPRXL] [Locus Tag: ] [Chromosome: 3] [Map Location: 3p25.1] [Description: tetra-peptide repeat homeobox-like] [Gene Type: pseudo]	TPRXL
X23576_at	23576	100	23576	23576 [Gene Symbol: DDAH1] [Locus Tag: RP4-621F18.1] [Chromosome: 1] [Map Location: 1p22] [Description: dimethylarginine dimethylaminohydrolase 1] [Gene Type: protein-coding]	DDAH1
X1912_at	1912	96	1912	1912 [Gene Symbol: PHC2] [Locus Tag: ] [Chromosome: 1] [Map Location: 1p34.3] [Description: polyhomeotic homolog 2 (Drosophila)] [Gene Type: protein-coding]	PHC2
AFFX.r2.Ec.bioB.M_at	AFF.r2.Ec.bioB.M	94	AFF.r2.Ec.bioB.M	-	-
X10200_at	10200	93	10200	10200 [Gene Symbol: MPHOSPH6] [Locus Tag: ] [Chromosome: 16] [Map Location: 16q23.3] [Description: M-phase phosphoprotein 6] [Gene Type: protein-coding]	MPHOSPH6
X2348_at	2348	91	2348	2348 [Gene Symbol: FOLR1] [Locus Tag: ] [Chromosome: 11] [Map Location: 11q13.3-q14.1] [Description: folate receptor 1 (adult)] [Gene Type: protein-coding]	FOLR1
X7922_at	7922	90	7922	7922 [Gene Symbol: SLC39A7] [Locus Tag: DADB-100D22.3] [Chromosome: 6] [Map Location: 6p21.3] [Description: solute carrier family 39 (zinc transporter), member 7] [Gene Type: protein-coding]	SLC39A7
X27134_at	27134	90	27134	27134 [Gene Symbol: TJP3] [Locus Tag: ] [Chromosome: 19] [Map Location: 19p13.3] [Description: tight junction protein 3] [Gene Type: protein-coding]	TJP3
X79170_at	79170	89	79170	79170 [Gene Symbol: PRR15L] [Locus Tag: ] [Chromosome: 17] [Map Location: 17q21.32] [Description: proline rich 15-like] [Gene Type: protein-coding]	PRR15L
X85480_at	85480	86	85480	85480 [Gene Symbol: TSLP] [Locus Tag: ] [Chromosome: 5] [Map Location: 5q22.1] [Description: thymic stromal lymphopoietin] [Gene Type: protein-coding]	TSLP
X25953_at	25953	84	25953	25953 [Gene Symbol: PNKD] [Locus Tag: FKSG19] [Chromosome: 2] [Map Location: 2q35] [Description: paroxysmal nonkinesigenic dyskinesia] [Gene Type: protein-coding]	PNKD
X9130_at	9130	82	9130	9130 [Gene Symbol: FAM50A] [Locus Tag: XX-FW81657B9.2] [Chromosome: X] [Map Location: Xq28] [Description: family with sequence similarity 50, member A] [Gene Type: protein-coding]	FAM50A
X7917_at	7917	81	7917	7917 [Gene Symbol: BAG6] [Locus Tag: DADB-70P7.10-021] [Chromosome: 6] [Map Location: 6p21.3] [Description: BCL2-associated athanogene 6] [Gene Type: protein-coding]	BAG6
X64768_at	64768	79	64768	64768 [Gene Symbol: IPPK] [Locus Tag: ] [Chromosome: 9] [Map Location: 9q22.31] [Description: inositol 1,3,4,5,6-pentakisphosphate 2-kinase] [Gene Type: protein-coding]	IPPK
X90293_at	90293	77	90293	90293 [Gene Symbol: KLHL13] [Locus Tag: ] [Chromosome: X] [Map Location: Xq23-q24] [Description: kelch-like family member 13] [Gene Type: protein-coding]	KLHL13
X3872_at	3872	76	3872	3872 [Gene Symbol: KRT17] [Locus Tag: ] [Chromosome: 17] [Map Location: 17q21.2] [Description: keratin 17] [Gene Type: protein-coding]	KRT17
X64393_at	64393	74	64393	64393 [Gene Symbol: ZMAT3] [Locus Tag: ] [Chromosome: 3] [Map Location: 3q26.32] [Description: zinc finger, matrin-type 3] [Gene Type: protein-coding]	ZMAT3
X1288_at	1288	74	1288	1288 [Gene Symbol: COL4A6] [Locus Tag: RP5-889N15.4] [Chromosome: X] [Map Location: Xq22] [Description: collagen, type IV, alpha 6] [Gene Type: protein-coding]	COL4A6
X55349_at	55349	74	55349	55349 [Gene Symbol: CHDH] [Locus Tag: ] [Chromosome: 3] [Map Location: 3p21.1] [Description: choline dehydrogenase] [Gene Type: protein-coding]	CHDH
X84290_at	84290	73	84290	84290 [Gene Symbol: CAPNS2] [Locus Tag: ] [Chromosome: 16] [Map Location: 16q12.2] [Description: calpain, small subunit 2] [Gene Type: protein-coding]	CAPNS2
X131_at	131	70	131	131 [Gene Symbol: ADH7] [Locus Tag: ] [Chromosome: 4] [Map Location: 4q23-q24] [Description: alcohol dehydrogenase 7 (class IV), mu or sigma polypeptide] [Gene Type: protein-coding]	ADH7
X27324_at	27324	69	27324	27324 [Gene Symbol: TOX3] [Locus Tag: ] [Chromosome: 16] [Map Location: 16q12.1] [Description: TOX high mobility group box family member 3] [Gene Type: protein-coding]	TOX3
X4915_at	4915	69	4915	4915 [Gene Symbol: NTRK2] [Locus Tag: RP11-263K15.1] [Chromosome: 9] [Map Location: 9q22.1] [Description: neurotrophic tyrosine kinase, receptor, type 2] [Gene Type: protein-coding]	NTRK2
X3655_at	3655	69	3655	3655 [Gene Symbol: ITGA6] [Locus Tag: ] [Chromosome: 2] [Map Location: 2q31.1] [Description: integrin, alpha 6] [Gene Type: protein-coding]	ITGA6
X79639_at	79639	67	79639	79639 [Gene Symbol: TMEM53] [Locus Tag: RP4-678E16.2] [Chromosome: 1] [Map Location: 1p34.1] [Description: transmembrane protein 53] [Gene Type: protein-coding]	TMEM53
X55287_at	55287	66	55287	55287 [Gene Symbol: TMEM40] [Locus Tag: ] [Chromosome: 3] [Map Location: 3p25.2] [Description: transmembrane protein 40] [Gene Type: protein-coding]	TMEM40
X127845_at	127845	65	127845	127845 [Gene Symbol: GOLT1A] [Locus Tag: RP11-203F10.3] [Chromosome: 1] [Map Location: 1q32.1] [Description: golgi transport 1A] [Gene Type: protein-coding]	GOLT1A
X53637_at	53637	65	53637	53637 [Gene Symbol: S1PR5] [Locus Tag: ] [Chromosome: 19] [Map Location: 19p13.2] [Description: sphingosine-1-phosphate receptor 5] [Gene Type: protein-coding]	S1PR5
X646214_at	646214	63	646214	646214 [Gene Symbol: LOC646214] [Locus Tag: ] [Chromosome: 15] [Map Location: 15q11.2] [Description: p21 protein (Cdc42/Rac)-activated kinase 2 pseudogene] [Gene Type: pseudo]	LOC646214
X100506710_at	100506710	63	100506710	100506710 [Gene Symbol: EBLN3] [Locus Tag: ] [Chromosome: 9] [Map Location: 9p13.2] [Description: endogenous Bornavirus-like nucleoprotein 3] [Gene Type: pseudo]	EBLN3
X283229_at	283229	62	283229	283229 [Gene Symbol: CRACR2B] [Locus Tag: ] [Chromosome: 11] [Map Location: 11p15.5] [Description: calcium release activated channel regulator 2B] [Gene Type: protein-coding]	CRACR2B
X182_at	182	62	182	182 [Gene Symbol: JAG1] [Locus Tag: ] [Chromosome: 20] [Map Location: 20p12.1-p11.23] [Description: jagged 1] [Gene Type: protein-coding]	JAG1
X4690_at	4690	61	4690	4690 [Gene Symbol: NCK1] [Locus Tag: ] [Chromosome: 3] [Map Location: 3q21] [Description: NCK adaptor protein 1] [Gene Type: protein-coding]	NCK1
X55190_at	55190	60	55190	55190 [Gene Symbol: NUDT11] [Locus Tag: RP11-348F1.5] [Chromosome: X] [Map Location: Xp11.22] [Description: nudix (nucleoside diphosphate linked moiety X)-type motif 11] [Gene Type: protein-coding]	NUDT11
X483_at	483	59	483	483 [Gene Symbol: ATP1B3] [Locus Tag: ] [Chromosome: 3] [Map Location: 3q23] [Description: ATPase, Na+/K+ transporting, beta 3 polypeptide] [Gene Type: protein-coding]	ATP1B3
X9052_at	9052	58	9052	9052 [Gene Symbol: GPRC5A] [Locus Tag: ] [Chromosome: 12] [Map Location: 12p13-p12.3] [Description: G protein-coupled receptor, class C, group 5, member A] [Gene Type: protein-coding]	GPRC5A
X100506237_at	100506237	58	100506237	100506237 [Gene Symbol: NKX2-1-AS1] [Locus Tag: ] [Chromosome: 14] [Map Location: ] [Description: NKX2-1 antisense RNA 1] [Gene Type: ncRNA]	NKX2-1-AS1
X54107_at	54107	57	54107	54107 [Gene Symbol: POLE3] [Locus Tag: ] [Chromosome: 9] [Map Location: 9q33] [Description: polymerase (DNA directed), epsilon 3, accessory subunit] [Gene Type: protein-coding]	POLE3
X29956_at	29956	56	29956	29956 [Gene Symbol: CERS2] [Locus Tag: RP11-316M1.2] [Chromosome: 1] [Map Location: 1q21.3] [Description: ceramide synthase 2] [Gene Type: protein-coding]	CERS2
X10468_at	10468	55	10468	10468 [Gene Symbol: FST] [Locus Tag: ] [Chromosome: 5] [Map Location: 5q11.2] [Description: follistatin] [Gene Type: protein-coding]	FST
X23566_at	23566	55	23566	23566 [Gene Symbol: LPAR3] [Locus Tag: ] [Chromosome: 1] [Map Location: 1p22.3] [Description: lysophosphatidic acid receptor 3] [Gene Type: protein-coding]	LPAR3
X57326_at	57326	55	57326	57326 [Gene Symbol: PBXIP1] [Locus Tag: RP11-307C12.2] [Chromosome: 1] [Map Location: 1q21.3] [Description: pre-B-cell leukemia homeobox interacting protein 1] [Gene Type: protein-coding]	PBXIP1
X55540_at	55540	55	55540	55540 [Gene Symbol: IL17RB] [Locus Tag: UNQ2501/PRO19612] [Chromosome: 3] [Map Location: 3p21.1] [Description: interleukin 17 receptor B] [Gene Type: protein-coding]	IL17RB
X51280_at	51280	55	51280	51280 [Gene Symbol: GOLM1] [Locus Tag: RP11-379P1.3] [Chromosome: 9] [Map Location: 9q21.33] [Description: golgi membrane protein 1] [Gene Type: protein-coding]	GOLM1
X3755_at	3755	53	3755	3755 [Gene Symbol: KCNG1] [Locus Tag: RP5-955M13.1] [Chromosome: 20] [Map Location: 20q13] [Description: potassium voltage-gated channel, subfamily G, member 1] [Gene Type: protein-coding]	KCNG1
X9982_at	9982	53	9982	9982 [Gene Symbol: FGFBP1] [Locus Tag: ] [Chromosome: 4] [Map Location: 4p15.32] [Description: fibroblast growth factor binding protein 1] [Gene Type: protein-coding]	FGFBP1
X50810_at	50810	52	50810	50810 [Gene Symbol: HDGFRP3] [Locus Tag: CGI-142] [Chromosome: 15] [Map Location: 15q25.2] [Description: hepatoma-derived growth factor, related protein 3] [Gene Type: protein-coding]	HDGFRP3
X11153_at	11153	52	11153	11153 [Gene Symbol: FICD] [Locus Tag: UNQ3041/PRO9857] [Chromosome: 12] [Map Location: 12q24.1] [Description: FIC domain containing] [Gene Type: protein-coding]	FICD
X100288730_at	100288730	52	100288730	100288730 [Gene Symbol: PAN3-AS1] [Locus Tag: ] [Chromosome: 13] [Map Location: 13q12.2] [Description: PAN3 antisense RNA 1] [Gene Type: ncRNA]	PAN3-AS1
X401546_at	401546	51	401546	401546 [Gene Symbol: C9orf152] [Locus Tag: RP11-470J20.2] [Chromosome: 9] [Map Location: 9q31.3] [Description: chromosome 9 open reading frame 152] [Gene Type: protein-coding]	C9orf152
X2064_at	2064	50	2064	2064 [Gene Symbol: ERBB2] [Locus Tag: ] [Chromosome: 17] [Map Location: 17q12] [Description: v-erb-b2 avian erythroblastic leukemia viral oncogene homolog 2] [Gene Type: protein-coding]	ERBB2
X221_at	221	50	221	221 [Gene Symbol: ALDH3B1] [Locus Tag: ] [Chromosome: 11] [Map Location: 11q13] [Description: aldehyde dehydrogenase 3 family, member B1] [Gene Type: protein-coding]	ALDH3B1
X7447_at	7447	50	7447	7447 [Gene Symbol: VSNL1] [Locus Tag: ] [Chromosome: 2] [Map Location: 2p24.3] [Description: visinin-like 1] [Gene Type: protein-coding]	VSNL1
X7080_at	7080	50	7080	7080 [Gene Symbol: NKX2-1] [Locus Tag: ] [Chromosome: 14] [Map Location: 14q13] [Description: NK2 homeobox 1] [Gene Type: protein-coding]	NKX2-1
X5601_at	5601	49	5601	5601 [Gene Symbol: MAPK9] [Locus Tag: ] [Chromosome: 5] [Map Location: 5q35] [Description: mitogen-activated protein kinase 9] [Gene Type: protein-coding]	MAPK9
X389058_at	389058	49	389058	389058 [Gene Symbol: SP5] [Locus Tag: ] [Chromosome: 2] [Map Location: 2q31.1] [Description: Sp5 transcription factor] [Gene Type: protein-coding]	SP5
X4199_at	4199	49	4199	4199 [Gene Symbol: ME1] [Locus Tag: ] [Chromosome: 6] [Map Location: 6q12] [Description: malic enzyme 1, NADP(+)-dependent, cytosolic] [Gene Type: protein-coding]	ME1
X100506374_at	100506374	49	100506374	100506374 [Gene Symbol: LOC100506374] [Locus Tag: ] [Chromosome: 19] [Map Location: ] [Description: uncharacterized LOC100506374] [Gene Type: protein-coding]	LOC100506374
AFFX.BioB.3_at	AFF.BioB.3	49	AFF.BioB.3	-	-
X8073_at	8073	48	8073	8073 [Gene Symbol: PTP4A2] [Locus Tag: BM-008] [Chromosome: 1] [Map Location: 1p35] [Description: protein tyrosine phosphatase type IVA, member 2] [Gene Type: protein-coding]	PTP4A2
X154214_at	154214	47	154214	154214 [Gene Symbol: RNF217] [Locus Tag: RP1-84N20.1] [Chromosome: 6] [Map Location: 6q22.31] [Description: ring finger protein 217] [Gene Type: protein-coding]	RNF217
X25803_at	25803	46	25803	25803 [Gene Symbol: SPDEF] [Locus Tag: RP11-375E1__A.3] [Chromosome: 6] [Map Location: 6p21.3] [Description: SAM pointed domain containing ETS transcription factor] [Gene Type: protein-coding]	SPDEF
AFFX.r2.Ec.bioB.5_at	AFF.r2.Ec.bioB.5	46	AFF.r2.Ec.bioB.5	-	-
X5621_at	5621	45	5621	5621 [Gene Symbol: PRNP] [Locus Tag: RP5-1068H6.2] [Chromosome: 20] [Map Location: 20p13] [Description: prion protein] [Gene Type: protein-coding]	PRNP
X2487_at	2487	45	2487	2487 [Gene Symbol: FRZB] [Locus Tag: ] [Chromosome: 2] [Map Location: 2q32.1] [Description: frizzled-related protein] [Gene Type: protein-coding]	FRZB
X10397_at	10397	44	10397	10397 [Gene Symbol: NDRG1] [Locus Tag: ] [Chromosome: 8] [Map Location: 8q24.3] [Description: N-myc downstream regulated 1] [Gene Type: protein-coding]	NDRG1
X6746_at	6746	44	6746	6746 [Gene Symbol: SSR2] [Locus Tag: HSD25] [Chromosome: 1] [Map Location: 1q21-q23] [Description: signal sequence receptor, beta (translocon-associated protein beta)] [Gene Type: protein-coding]	SSR2
X401317_at	401317	42	401317	401317 [Gene Symbol: LOC401317] [Locus Tag: ] [Chromosome: 7] [Map Location: 7p15.1] [Description: uncharacterized LOC401317] [Gene Type: unknown]	LOC401317
X79805_at	79805	42	79805	79805 [Gene Symbol: VASH2] [Locus Tag: RP11-275G3.1] [Chromosome: 1] [Map Location: 1q32.3] [Description: vasohibin 2] [Gene Type: protein-coding]	VASH2
X201799_at	201799	40	201799	201799 [Gene Symbol: TMEM154] [Locus Tag: ] [Chromosome: 4] [Map Location: 4q31.3] [Description: transmembrane protein 154] [Gene Type: protein-coding]	TMEM154
X128876_at	128876	38	128876	128876 [Gene Symbol: FAM83C] [Locus Tag: ] [Chromosome: 20] [Map Location: 20q11.22] [Description: family with sequence similarity 83, member C] [Gene Type: protein-coding]	FAM83C
X256764_at	256764	38	256764	256764 [Gene Symbol: WDR72] [Locus Tag: ] [Chromosome: 15] [Map Location: 15q21.3] [Description: WD repeat domain 72] [Gene Type: protein-coding]	WDR72
X8399_at	8399	38	8399	8399 [Gene Symbol: PLA2G10] [Locus Tag: ] [Chromosome: 16] [Map Location: 16p13.1-p12] [Description: phospholipase A2, group X] [Gene Type: protein-coding]	PLA2G10
X10299_at	10299	38	10299	10299 [Gene Symbol: MARCH6] [Locus Tag: ] [Chromosome: 5] [Map Location: 5p15.2] [Description: membrane-associated ring finger (C3HC4) 6, E3 ubiquitin protein ligase] [Gene Type: protein-coding]	2006-03-01
X5412_at	5412	37	5412	5412 [Gene Symbol: UBL3] [Locus Tag: ] [Chromosome: 13] [Map Location: 13q12-q13] [Description: ubiquitin-like 3] [Gene Type: protein-coding]	UBL3
X2330_at	2330	37	2330	2330 [Gene Symbol: FMO5] [Locus Tag: RP11-337C18.2] [Chromosome: 1] [Map Location: 1q21.1] [Description: flavin containing monooxygenase 5] [Gene Type: protein-coding]	FMO5
X2707_at	2707	36	2707	2707 [Gene Symbol: GJB3] [Locus Tag: ] [Chromosome: 1] [Map Location: 1p34] [Description: gap junction protein, beta 3, 31kDa] [Gene Type: protein-coding]	GJB3
X4179_at	4179	36	4179	4179 [Gene Symbol: CD46] [Locus Tag: ] [Chromosome: 1] [Map Location: 1q32] [Description: CD46 molecule, complement regulatory protein] [Gene Type: protein-coding]	CD46
X5803_at	5803	36	5803	5803 [Gene Symbol: PTPRZ1] [Locus Tag: ] [Chromosome: 7] [Map Location: 7q31.3] [Description: protein tyrosine phosphatase, receptor-type, Z polypeptide 1] [Gene Type: protein-coding]	PTPRZ1
X284252_at	284252	36	284252	284252 [Gene Symbol: KCTD1] [Locus Tag: hCG_38480] [Chromosome: 18] [Map Location: 18q11.2] [Description: potassium channel tetramerization domain containing 1] [Gene Type: protein-coding]	KCTD1
X1993_at	1993	36	1993	1993 [Gene Symbol: ELAVL2] [Locus Tag: RP11-315I14.4] [Chromosome: 9] [Map Location: 9p21] [Description: ELAV like neuron-specific RNA binding protein 2] [Gene Type: protein-coding]	ELAVL2
X3428_at	3428	36	3428	3428 [Gene Symbol: IFI16] [Locus Tag: ] [Chromosome: 1] [Map Location: 1q22] [Description: interferon, gamma-inducible protein 16] [Gene Type: protein-coding]	IFI16
X10551_at	10551	35	10551	10551 [Gene Symbol: AGR2] [Locus Tag: UNQ515/PRO1030] [Chromosome: 7] [Map Location: 7p21.3] [Description: anterior gradient 2] [Gene Type: protein-coding]	AGR2
X80765_at	80765	35	80765	80765 [Gene Symbol: STARD5] [Locus Tag: ] [Chromosome: 15] [Map Location: 15q26] [Description: StAR-related lipid transfer (START) domain containing 5] [Gene Type: protein-coding]	STARD5
X10232_at	10232	34	10232	10232 [Gene Symbol: MSLN] [Locus Tag: ] [Chromosome: 16] [Map Location: 16p13.3] [Description: mesothelin] [Gene Type: protein-coding]	MSLN
X84141_at	84141	34	84141	84141 [Gene Symbol: EVA1A] [Locus Tag: SP24] [Chromosome: 2] [Map Location: 2p12] [Description: eva-1 homolog A (C. elegans)] [Gene Type: protein-coding]	EVA1A
X144568_at	144568	34	144568	144568 [Gene Symbol: A2ML1] [Locus Tag: ] [Chromosome: 12] [Map Location: 12p13.31] [Description: alpha-2-macroglobulin-like 1] [Gene Type: protein-coding]	A2ML1
X7037_at	7037	33	7037	7037 [Gene Symbol: TFRC] [Locus Tag: ] [Chromosome: 3] [Map Location: 3q29] [Description: transferrin receptor] [Gene Type: protein-coding]	TFRC
X84844_at	84844	33	84844	84844 [Gene Symbol: PHF5A] [Locus Tag: ] [Chromosome: 22] [Map Location: 22q13.2] [Description: PHD finger protein 5A] [Gene Type: protein-coding]	PHF5A
X51099_at	51099	33	51099	51099 [Gene Symbol: ABHD5] [Locus Tag: CGI-58] [Chromosome: 3] [Map Location: 3p21] [Description: abhydrolase domain containing 5] [Gene Type: protein-coding]	ABHD5
X143686_at	143686	32	143686	143686 [Gene Symbol: SESN3] [Locus Tag: ] [Chromosome: 11] [Map Location: 11q21] [Description: sestrin 3] [Gene Type: protein-coding]	SESN3
X1428_at	1428	31	1428	1428 [Gene Symbol: CRYM] [Locus Tag: ] [Chromosome: 16] [Map Location: 16p12.2] [Description: crystallin, mu] [Gene Type: protein-coding]	CRYM
X79876_at	79876	31	79876	79876 [Gene Symbol: UBA5] [Locus Tag: ] [Chromosome: 3] [Map Location: 3q22.1] [Description: ubiquitin-like modifier activating enzyme 5] [Gene Type: protein-coding]	UBA5
X114224_at	114224	31	114224	114224 [Gene Symbol: PRO2852] [Locus Tag: ] [Chromosome: 9] [Map Location: ] [Description: uncharacterized protein PRO2852] [Gene Type: unknown]	PRO2852
X55266_at	55266	31	55266	55266 [Gene Symbol: TMEM19] [Locus Tag: ] [Chromosome: 12] [Map Location: 12q21.1] [Description: transmembrane protein 19] [Gene Type: protein-coding]	TMEM19
X1739_at	1739	30	1739	1739 [Gene Symbol: DLG1] [Locus Tag: ] [Chromosome: 3] [Map Location: 3q29] [Description: discs, large homolog 1 (Drosophila)] [Gene Type: protein-coding]	DLG1
X255031_at	255031	30	255031	255031 [Gene Symbol: LINC00957] [Locus Tag: ] [Chromosome: 7] [Map Location: 7p13] [Description: long intergenic non-protein coding RNA 957] [Gene Type: ncRNA]	LINC00957
X29894_at	29894	29	29894	29894 [Gene Symbol: CPSF1] [Locus Tag: ] [Chromosome: 8] [Map Location: 8q24.23] [Description: cleavage and polyadenylation specific factor 1, 160kDa] [Gene Type: protein-coding]	CPSF1
X160418_at	160418	29	160418	160418 [Gene Symbol: TMTC3] [Locus Tag: ] [Chromosome: 12] [Map Location: 12q21.32] [Description: transmembrane and tetratricopeptide repeat containing 3] [Gene Type: protein-coding]	TMTC3
X54532_at	54532	29	54532	54532 [Gene Symbol: USP53] [Locus Tag: ] [Chromosome: 4] [Map Location: 4q26] [Description: ubiquitin specific peptidase 53] [Gene Type: protein-coding]	USP53
X55959_at	55959	29	55959	55959 [Gene Symbol: SULF2] [Locus Tag: RP5-1049G16.1] [Chromosome: 20] [Map Location: 20q12-q13.2] [Description: sulfatase 2] [Gene Type: protein-coding]	SULF2
X100507077_at	100507077	29	100507077	-	-
X441478_at	441478	29	441478	441478 [Gene Symbol: NRARP] [Locus Tag: RP13-122B23.6] [Chromosome: 9] [Map Location: 9q34.3] [Description: NOTCH-regulated ankyrin repeat protein] [Gene Type: protein-coding]	NRARP
X11211_at	11211	29	11211	11211 [Gene Symbol: FZD10] [Locus Tag: ] [Chromosome: 12] [Map Location: 12q24.33] [Description: frizzled class receptor 10] [Gene Type: protein-coding]	FZD10
X57016_at	57016	28	57016	57016 [Gene Symbol: AKR1B10] [Locus Tag: ] [Chromosome: 7] [Map Location: 7q33] [Description: aldo-keto reductase family 1, member B10 (aldose reductase)] [Gene Type: protein-coding]	AKR1B10
X387695_at	387695	28	387695	387695 [Gene Symbol: C10orf99] [Locus Tag: UNQ1833/PRO3446] [Chromosome: 10] [Map Location: 10q23.1] [Description: chromosome 10 open reading frame 99] [Gene Type: protein-coding]	C10orf99
X6332_at	6332	28	6332	6332 [Gene Symbol: SCN7A] [Locus Tag: ] [Chromosome: 2] [Map Location: 2q21-q23] [Description: sodium channel, voltage-gated, type VII, alpha subunit] [Gene Type: protein-coding]	SCN7A
X349075_at	349075	28	349075	349075 [Gene Symbol: ZNF713] [Locus Tag: ] [Chromosome: 7] [Map Location: 7p11.2] [Description: zinc finger protein 713] [Gene Type: protein-coding]	ZNF713
X100141515_at	100141515	27	100141515	100141515 [Gene Symbol: C17orf99] [Locus Tag: UNQ464] [Chromosome: 17] [Map Location: 17q25.3] [Description: chromosome 17 open reading frame 99] [Gene Type: protein-coding]	C17orf99
X27440_at	27440	27	27440	27440 [Gene Symbol: CECR5] [Locus Tag: ] [Chromosome: 22] [Map Location: ] [Description: cat eye syndrome chromosome region, candidate 5] [Gene Type: protein-coding]	CECR5
X132946_at	132946	27	132946	132946 [Gene Symbol: ARL9] [Locus Tag: ] [Chromosome: 4] [Map Location: 4q12] [Description: ADP-ribosylation factor-like 9] [Gene Type: protein-coding]	ARL9
X378_at	378	27	378	378 [Gene Symbol: ARF4] [Locus Tag: ] [Chromosome: 3] [Map Location: 3p21.2-p21.1] [Description: ADP-ribosylation factor 4] [Gene Type: protein-coding]	ARF4
X57451_at	57451	26	57451	57451 [Gene Symbol: TENM2] [Locus Tag: ] [Chromosome: 5] [Map Location: 5q34] [Description: teneurin transmembrane protein 2] [Gene Type: protein-coding]	TENM2
X5730_at	5730	26	5730	5730 [Gene Symbol: PTGDS] [Locus Tag: RP11-229P13.6] [Chromosome: 9] [Map Location: 9q34.2-q34.3] [Description: prostaglandin D2 synthase 21kDa (brain)] [Gene Type: protein-coding]	PTGDS
X146857_at	146857	26	146857	146857 [Gene Symbol: SLFN13] [Locus Tag: ] [Chromosome: 17] [Map Location: 17q12] [Description: schlafen family member 13] [Gene Type: protein-coding]	SLFN13
X440603_at	440603	26	440603	440603 [Gene Symbol: BCL2L15] [Locus Tag: ] [Chromosome: 1] [Map Location: 1p13.2] [Description: BCL2-like 15] [Gene Type: protein-coding]	BCL2L15
X754_at	754	26	754	754 [Gene Symbol: PTTG1IP] [Locus Tag: ] [Chromosome: 21] [Map Location: 21q22.3] [Description: pituitary tumor-transforming 1 interacting protein] [Gene Type: protein-coding]	PTTG1IP
X1749_at	1749	25	1749	1749 [Gene Symbol: DLX5] [Locus Tag: ] [Chromosome: 7] [Map Location: 7q22] [Description: distal-less homeobox 5] [Gene Type: protein-coding]	DLX5
X26579_at	26579	25	26579	26579 [Gene Symbol: MYEOV] [Locus Tag: ] [Chromosome: 11] [Map Location: 11q13] [Description: myeloma overexpressed] [Gene Type: protein-coding]	MYEOV
X10260_at	10260	25	10260	10260 [Gene Symbol: DENND4A] [Locus Tag: ] [Chromosome: 15] [Map Location: 15q22.31] [Description: DENN/MADD domain containing 4A] [Gene Type: protein-coding]	DENND4A
X1173_at	1173	25	1173	1173 [Gene Symbol: AP2M1] [Locus Tag: ] [Chromosome: 3] [Map Location: 3q28] [Description: adaptor-related protein complex 2, mu 1 subunit] [Gene Type: protein-coding]	AP2M1
X9368_at	9368	25	9368	9368 [Gene Symbol: SLC9A3R1] [Locus Tag: ] [Chromosome: 17] [Map Location: 17q25.1] [Description: solute carrier family 9, subfamily A (NHE3, cation proton antiporter 3), member 3 regulator 1] [Gene Type: protein-coding]	SLC9A3R1
X389434_at	389434	25	389434	389434 [Gene Symbol: IYD] [Locus Tag: ] [Chromosome: 6] [Map Location: 6q25.1] [Description: iodotyrosine deiodinase] [Gene Type: protein-coding]	IYD
X54997_at	54997	24	54997	54997 [Gene Symbol: TESC] [Locus Tag: ] [Chromosome: 12] [Map Location: 12q24.22] [Description: tescalcin] [Gene Type: protein-coding]	TESC
X100505633_at	100505633	24	100505633	100505633 [Gene Symbol: LINC01133] [Locus Tag: RP11-48O20.4] [Chromosome: 1] [Map Location: 1q23.2] [Description: long intergenic non-protein coding RNA 1133] [Gene Type: ncRNA]	LINC01133
X25853_at	25853	24	25853	25853 [Gene Symbol: DCAF12] [Locus Tag: ] [Chromosome: 9] [Map Location: 9p13.3] [Description: DDB1 and CUL4 associated factor 12] [Gene Type: protein-coding]	DCAF12
X158158_at	158158	23	158158	158158 [Gene Symbol: RASEF] [Locus Tag: ] [Chromosome: 9] [Map Location: 9q21.32] [Description: RAS and EF-hand domain containing] [Gene Type: protein-coding]	RASEF
X100505938_at	100505938	23	100505938	100505938 [Gene Symbol: LOC100505938] [Locus Tag: ] [Chromosome: 7] [Map Location: ] [Description: uncharacterized LOC100505938] [Gene Type: ncRNA]	LOC100505938
X5130_at	5130	23	5130	5130 [Gene Symbol: PCYT1A] [Locus Tag: ] [Chromosome: 3] [Map Location: 3q29] [Description: phosphate cytidylyltransferase 1, choline, alpha] [Gene Type: protein-coding]	PCYT1A
X6707_at	6707	22	6707	6707 [Gene Symbol: SPRR3] [Locus Tag: ] [Chromosome: 1] [Map Location: 1q21-q22] [Description: small proline-rich protein 3] [Gene Type: protein-coding]	SPRR3
X22998_at	22998	22	22998	22998 [Gene Symbol: LIMCH1] [Locus Tag: ] [Chromosome: 4] [Map Location: 4p13] [Description: LIM and calponin homology domains 1] [Gene Type: protein-coding]	LIMCH1
X388228_at	388228	22	388228	388228 [Gene Symbol: SBK1] [Locus Tag: ] [Chromosome: 16] [Map Location: 16p11.2] [Description: SH3 domain binding kinase 1] [Gene Type: protein-coding]	SBK1
X55323_at	55323	22	55323	55323 [Gene Symbol: LARP6] [Locus Tag: ] [Chromosome: 15] [Map Location: 15q23] [Description: La ribonucleoprotein domain family, member 6] [Gene Type: protein-coding]	LARP6
X205428_at	205428	21	205428	205428 [Gene Symbol: C3orf58] [Locus Tag: ] [Chromosome: 3] [Map Location: 3q24] [Description: chromosome 3 open reading frame 58] [Gene Type: protein-coding]	C3orf58
X140710_at	140710	21	140710	140710 [Gene Symbol: SOGA1] [Locus Tag: RP3-469A13.2] [Chromosome: 20] [Map Location: 20q11.23] [Description: suppressor of glucose, autophagy associated 1] [Gene Type: protein-coding]	SOGA1
X64083_at	64083	21	64083	64083 [Gene Symbol: GOLPH3] [Locus Tag: ] [Chromosome: 5] [Map Location: 5p13.3] [Description: golgi phosphoprotein 3 (coat-protein)] [Gene Type: protein-coding]	GOLPH3
X51193_at	51193	21	51193	51193 [Gene Symbol: ZNF639] [Locus Tag: ] [Chromosome: 3] [Map Location: 3q26.33] [Description: zinc finger protein 639] [Gene Type: protein-coding]	ZNF639
X9129_at	9129	21	9129	9129 [Gene Symbol: PRPF3] [Locus Tag: ] [Chromosome: 1] [Map Location: 1q21.1] [Description: pre-mRNA processing factor 3] [Gene Type: protein-coding]	PRPF3
X10644_at	10644	21	10644	10644 [Gene Symbol: IGF2BP2] [Locus Tag: ] [Chromosome: 3] [Map Location: 3q27.2] [Description: insulin-like growth factor 2 mRNA binding protein 2] [Gene Type: protein-coding]	IGF2BP2
X23555_at	23555	20	23555	23555 [Gene Symbol: TSPAN15] [Locus Tag: UNQ677/PRO1311] [Chromosome: 10] [Map Location: 10q22.1] [Description: tetraspanin 15] [Gene Type: protein-coding]	TSPAN15
X7582_at	7582	20	7582	7582 [Gene Symbol: ZNF33B] [Locus Tag: ] [Chromosome: 10] [Map Location: 10q11.2] [Description: zinc finger protein 33B] [Gene Type: protein-coding]	ZNF33B
X9926_at	9926	20	9926	9926 [Gene Symbol: LPGAT1] [Locus Tag: ] [Chromosome: 1] [Map Location: 1q32] [Description: lysophosphatidylglycerol acyltransferase 1] [Gene Type: protein-coding]	LPGAT1
X57669_at	57669	20	57669	57669 [Gene Symbol: EPB41L5] [Locus Tag: ] [Chromosome: 2] [Map Location: 2q14.2] [Description: erythrocyte membrane protein band 4.1 like 5] [Gene Type: protein-coding]	EPB41L5
X9232_at	9232	20	9232	9232 [Gene Symbol: PTTG1] [Locus Tag: ] [Chromosome: 5] [Map Location: 5q35.1] [Description: pituitary tumor-transforming 1] [Gene Type: protein-coding]	PTTG1
X51082_at	51082	19	51082	51082 [Gene Symbol: POLR1D] [Locus Tag: ] [Chromosome: 13] [Map Location: 13q12.2] [Description: polymerase (RNA) I polypeptide D, 16kDa] [Gene Type: protein-coding]	POLR1D
X123355_at	123355	19	123355	123355 [Gene Symbol: LRRC28] [Locus Tag: UNQ436/PRO867] [Chromosome: 15] [Map Location: 15q26.3] [Description: leucine rich repeat containing 28] [Gene Type: protein-coding]	LRRC28
X5602_at	5602	19	5602	5602 [Gene Symbol: MAPK10] [Locus Tag: RP13-514E23.1] [Chromosome: 4] [Map Location: 4q22.1-q23] [Description: mitogen-activated protein kinase 10] [Gene Type: protein-coding]	MAPK10
X79932_at	79932	19	79932	79932 [Gene Symbol: KIAA0319L] [Locus Tag: PP791] [Chromosome: 1] [Map Location: 1p34.2] [Description: KIAA0319-like] [Gene Type: protein-coding]	KIAA0319L
X6478_at	6478	19	6478	6478 [Gene Symbol: SIAH2] [Locus Tag: ] [Chromosome: 3] [Map Location: 3q25] [Description: siah E3 ubiquitin protein ligase 2] [Gene Type: protein-coding]	SIAH2
X404550_at	404550	19	404550	404550 [Gene Symbol: C16orf74] [Locus Tag: ] [Chromosome: 16] [Map Location: 16q24.1] [Description: chromosome 16 open reading frame 74] [Gene Type: protein-coding]	C16orf74
X57530_at	57530	19	57530	57530 [Gene Symbol: CGN] [Locus Tag: RP11-74C1.3] [Chromosome: 1] [Map Location: 1q21] [Description: cingulin] [Gene Type: protein-coding]	CGN
X5744_at	5744	19	5744	5744 [Gene Symbol: PTHLH] [Locus Tag: ] [Chromosome: 12] [Map Location: 12p12.1-p11.2] [Description: parathyroid hormone-like hormone] [Gene Type: protein-coding]	PTHLH
X6943_at	6943	19	6943	6943 [Gene Symbol: TCF21] [Locus Tag: ] [Chromosome: 6] [Map Location: 6q23.2] [Description: transcription factor 21] [Gene Type: protein-coding]	TCF21
X28970_at	28970	19	28970	28970 [Gene Symbol: C11orf54] [Locus Tag: LP4947] [Chromosome: 11] [Map Location: 11q21] [Description: chromosome 11 open reading frame 54] [Gene Type: protein-coding]	C11orf54
X11015_at	11015	18	11015	11015 [Gene Symbol: KDELR3] [Locus Tag: RP3-434P1.3] [Chromosome: 22] [Map Location: 22q13.1] [Description: KDEL (Lys-Asp-Glu-Leu) endoplasmic reticulum protein retention receptor 3] [Gene Type: protein-coding]	KDELR3
X27098_at	27098	18	27098	27098 [Gene Symbol: CLUL1] [Locus Tag: ] [Chromosome: 18] [Map Location: 18p11.32] [Description: clusterin-like 1 (retinal)] [Gene Type: protein-coding]	CLUL1
X64147_at	64147	18	64147	64147 [Gene Symbol: KIF9] [Locus Tag: ] [Chromosome: 3] [Map Location: 3p21.31] [Description: kinesin family member 9] [Gene Type: protein-coding]	KIF9
X57477_at	57477	18	57477	57477 [Gene Symbol: SHROOM4] [Locus Tag: RP11-119E20.1] [Chromosome: X] [Map Location: Xp11.22] [Description: shroom family member 4] [Gene Type: protein-coding]	SHROOM4
X147947_at	147947	18	147947	147947 [Gene Symbol: ZNF542P] [Locus Tag: ] [Chromosome: 19] [Map Location: 19q13.43] [Description: zinc finger protein 542, pseudogene] [Gene Type: pseudo]	ZNF542P
X57139_at	57139	17	57139	57139 [Gene Symbol: RGL3] [Locus Tag: ] [Chromosome: 19] [Map Location: 19p13.2] [Description: ral guanine nucleotide dissociation stimulator-like 3] [Gene Type: protein-coding]	RGL3
X23295_at	23295	17	23295	23295 [Gene Symbol: MGRN1] [Locus Tag: ] [Chromosome: 16] [Map Location: 16p13.3] [Description: mahogunin ring finger 1, E3 ubiquitin protein ligase] [Gene Type: protein-coding]	MGRN1
X113675_at	113675	17	113675	113675 [Gene Symbol: SDSL] [Locus Tag: ] [Chromosome: 12] [Map Location: 12q24.13] [Description: serine dehydratase-like] [Gene Type: protein-coding]	SDSL
X55198_at	55198	17	55198	55198 [Gene Symbol: APPL2] [Locus Tag: ] [Chromosome: 12] [Map Location: 12q24.1] [Description: adaptor protein, phosphotyrosine interaction, PH domain and leucine zipper containing 2] [Gene Type: protein-coding]	APPL2
X3038_at	3038	16	3038	3038 [Gene Symbol: HAS3] [Locus Tag: ] [Chromosome: 16] [Map Location: 16q22.1] [Description: hyaluronan synthase 3] [Gene Type: protein-coding]	HAS3
X4919_at	4919	16	4919	4919 [Gene Symbol: ROR1] [Locus Tag: RP11-24J23.1] [Chromosome: 1] [Map Location: 1p32-p31] [Description: receptor tyrosine kinase-like orphan receptor 1] [Gene Type: protein-coding]	ROR1
X1039_at	1039	16	1039	1039 [Gene Symbol: CDR2] [Locus Tag: ] [Chromosome: 16] [Map Location: 16p12.3] [Description: cerebellar degeneration-related protein 2, 62kDa] [Gene Type: protein-coding]	CDR2
X4174_at	4174	16	4174	4174 [Gene Symbol: MCM5] [Locus Tag: RP5-824I19__A.1] [Chromosome: 22] [Map Location: 22q13.1] [Description: minichromosome maintenance complex component 5] [Gene Type: protein-coding]	MCM5
X2938_at	2938	15	2938	2938 [Gene Symbol: GSTA1] [Locus Tag: RP11-392A23.1] [Chromosome: 6] [Map Location: 6p12.1] [Description: glutathione S-transferase alpha 1] [Gene Type: protein-coding]	GSTA1
X5597_at	5597	15	5597	5597 [Gene Symbol: MAPK6] [Locus Tag: ] [Chromosome: 15] [Map Location: 15q21] [Description: mitogen-activated protein kinase 6] [Gene Type: protein-coding]	MAPK6
X79083_at	79083	15	79083	79083 [Gene Symbol: MLPH] [Locus Tag: UNQ8200] [Chromosome: 2] [Map Location: 2q37.3] [Description: melanophilin] [Gene Type: protein-coding]	MLPH
X54887_at	54887	15	54887	54887 [Gene Symbol: UHRF1BP1] [Locus Tag: RP3-349A12.1] [Chromosome: 6] [Map Location: 6p21] [Description: UHRF1 binding protein 1] [Gene Type: protein-coding]	UHRF1BP1
X4733_at	4733	15	4733	4733 [Gene Symbol: DRG1] [Locus Tag: ] [Chromosome: 22] [Map Location: 22q12.2] [Description: developmentally regulated GTP binding protein 1] [Gene Type: protein-coding]	DRG1
X24147_at	24147	15	24147	24147 [Gene Symbol: FJX1] [Locus Tag: ] [Chromosome: 11] [Map Location: 11p13] [Description: four jointed box 1 (Drosophila)] [Gene Type: protein-coding]	FJX1
X1466_at	1466	14	1466	1466 [Gene Symbol: CSRP2] [Locus Tag: ] [Chromosome: 12] [Map Location: 12q21.1] [Description: cysteine and glycine-rich protein 2] [Gene Type: protein-coding]	CSRP2
X6624_at	6624	14	6624	6624 [Gene Symbol: FSCN1] [Locus Tag: ] [Chromosome: 7] [Map Location: 7p22] [Description: fascin actin-bundling protein 1] [Gene Type: protein-coding]	FSCN1
X25844_at	25844	14	25844	25844 [Gene Symbol: YIPF3] [Locus Tag: RP3-337H4.3] [Chromosome: 6] [Map Location: 6p21.1] [Description: Yip1 domain family, member 3] [Gene Type: protein-coding]	YIPF3
X64065_at	64065	14	64065	64065 [Gene Symbol: PERP] [Locus Tag: RP3-496H19.1] [Chromosome: 6] [Map Location: 6q24] [Description: PERP, TP53 apoptosis effector] [Gene Type: protein-coding]	PERP
X7499_at	7499	14	7499	7499 [Gene Symbol: XG] [Locus Tag: ] [Chromosome: X] [Map Location: Xp22.33] [Description: Xg blood group] [Gene Type: protein-coding]	XG
X490_at	490	13	490	490 [Gene Symbol: ATP2B1] [Locus Tag: ] [Chromosome: 12] [Map Location: 12q21.3] [Description: ATPase, Ca++ transporting, plasma membrane 1] [Gene Type: protein-coding]	ATP2B1
X64101_at	64101	13	64101	64101 [Gene Symbol: LRRC4] [Locus Tag: NAG14] [Chromosome: 7] [Map Location: 7q31.3] [Description: leucine rich repeat containing 4] [Gene Type: protein-coding]	LRRC4
X55526_at	55526	12	55526	55526 [Gene Symbol: DHTKD1] [Locus Tag: ] [Chromosome: 10] [Map Location: 10p14] [Description: dehydrogenase E1 and transketolase domain containing 1] [Gene Type: protein-coding]	DHTKD1
X25907_at	25907	12	25907	25907 [Gene Symbol: TMEM158] [Locus Tag: ] [Chromosome: 3] [Map Location: 3p21.3] [Description: transmembrane protein 158 (gene/pseudogene)] [Gene Type: protein-coding]	TMEM158
X10610_at	10610	12	10610	10610 [Gene Symbol: ST6GALNAC2] [Locus Tag: ] [Chromosome: 17] [Map Location: 17q25.1] [Description: ST6 (alpha-N-acetyl-neuraminyl-2,3-beta-galactosyl-1,3)-N-acetylgalactosaminide alpha-2,6-sialyltransferase 2] [Gene Type: protein-coding]	ST6GALNAC2
X406988_at	406988	11	406988	406988 [Gene Symbol: MIR205] [Locus Tag: ] [Chromosome: 1] [Map Location: 1q32.2] [Description: microRNA 205] [Gene Type: ncRNA]	MIR205
X54626_at	54626	10	54626	54626 [Gene Symbol: HES2] [Locus Tag: ] [Chromosome: 1] [Map Location: 1p36.31] [Description: hes family bHLH transcription factor 2] [Gene Type: protein-coding]	HES2
X81786_at	81786	10	81786	81786 [Gene Symbol: TRIM7] [Locus Tag: ] [Chromosome: 5] [Map Location: 5q35.3] [Description: tripartite motif containing 7] [Gene Type: protein-coding]	TRIM7
X9318_at	9318	10	9318	9318 [Gene Symbol: COPS2] [Locus Tag: ] [Chromosome: 15] [Map Location: 15q21.2] [Description: COP9 signalosome subunit 2] [Gene Type: protein-coding]	COPS2
X8908_at	8908	10	8908	8908 [Gene Symbol: GYG2] [Locus Tag: ] [Chromosome: X] [Map Location: Xp22.3] [Description: glycogenin 2] [Gene Type: protein-coding]	GYG2
X9638_at	9638	10	9638	9638 [Gene Symbol: FEZ1] [Locus Tag: ] [Chromosome: 11] [Map Location: 11q24.2] [Description: fasciculation and elongation protein zeta 1 (zygin I)] [Gene Type: protein-coding]	FEZ1
X10592_at	10592	10	10592	10592 [Gene Symbol: SMC2] [Locus Tag: PRO0324] [Chromosome: 9] [Map Location: 9q31.1] [Description: structural maintenance of chromosomes 2] [Gene Type: protein-coding]	SMC2
X29967_at	29967	10	29967	29967 [Gene Symbol: LRP12] [Locus Tag: ] [Chromosome: 8] [Map Location: 8q22.2] [Description: low density lipoprotein receptor-related protein 12] [Gene Type: protein-coding]	LRP12
X379_at	379	9	379	379 [Gene Symbol: ARL4D] [Locus Tag: ] [Chromosome: 17] [Map Location: 17q21.31] [Description: ADP-ribosylation factor-like 4D] [Gene Type: protein-coding]	ARL4D
X124583_at	124583	9	124583	124583 [Gene Symbol: CANT1] [Locus Tag: ] [Chromosome: 17] [Map Location: 17q25.3] [Description: calcium activated nucleotidase 1] [Gene Type: protein-coding]	CANT1
X23379_at	23379	9	23379	23379 [Gene Symbol: ICE1] [Locus Tag: ] [Chromosome: 5] [Map Location: 5p15.32] [Description: interactor of little elongator complex ELL subunit 1] [Gene Type: protein-coding]	ICE1
X10090_at	10090	9	10090	10090 [Gene Symbol: UST] [Locus Tag: ] [Chromosome: 6] [Map Location: 6q25.1] [Description: uronyl-2-sulfotransferase] [Gene Type: protein-coding]	UST
X10023_at	10023	9	10023	10023 [Gene Symbol: FRAT1] [Locus Tag: RP11-452K12.1] [Chromosome: 10] [Map Location: 10q24.1] [Description: frequently rearranged in advanced T-cell lymphomas 1] [Gene Type: protein-coding]	FRAT1
X1646_at	1646	8	1646	1646 [Gene Symbol: AKR1C2] [Locus Tag: ] [Chromosome: 10] [Map Location: 10p15-p14] [Description: aldo-keto reductase family 1, member C2] [Gene Type: protein-coding]	AKR1C2
X256227_at	256227	8	256227	256227 [Gene Symbol: STEAP1B] [Locus Tag: ] [Chromosome: 7] [Map Location: 7p15.3] [Description: STEAP family member 1B] [Gene Type: protein-coding]	STEAP1B
X3084_at	3084	8	3084	3084 [Gene Symbol: NRG1] [Locus Tag: ] [Chromosome: 8] [Map Location: 8p12] [Description: neuregulin 1] [Gene Type: protein-coding]	NRG1
X9133_at	9133	8	9133	9133 [Gene Symbol: CCNB2] [Locus Tag: ] [Chromosome: 15] [Map Location: 15q22.2] [Description: cyclin B2] [Gene Type: protein-coding]	CCNB2
X85439_at	85439	7	85439	85439 [Gene Symbol: STON2] [Locus Tag: ] [Chromosome: 14] [Map Location: 14q31.1] [Description: stonin 2] [Gene Type: protein-coding]	STON2
X84152_at	84152	7	84152	84152 [Gene Symbol: PPP1R1B] [Locus Tag: ] [Chromosome: 17] [Map Location: 17q12] [Description: protein phosphatase 1, regulatory (inhibitor) subunit 1B] [Gene Type: protein-coding]	PPP1R1B
X84976_at	84976	7	84976	84976 [Gene Symbol: DISP1] [Locus Tag: RP11-452F19.3] [Chromosome: 1] [Map Location: 1q41] [Description: dispatched homolog 1 (Drosophila)] [Gene Type: protein-coding]	DISP1
X9354_at	9354	6	9354	9354 [Gene Symbol: UBE4A] [Locus Tag: ] [Chromosome: 11] [Map Location: 11q23.3] [Description: ubiquitination factor E4A] [Gene Type: protein-coding]	UBE4A
X8694_at	8694	6	8694	8694 [Gene Symbol: DGAT1] [Locus Tag: hCG_24006] [Chromosome: 8] [Map Location: 8q24.3] [Description: diacylglycerol O-acyltransferase 1] [Gene Type: protein-coding]	DGAT1
X3860_at	3860	6	3860	3860 [Gene Symbol: KRT13] [Locus Tag: ] [Chromosome: 17] [Map Location: 17q21.2] [Description: keratin 13] [Gene Type: protein-coding]	KRT13
X6665_at	6665	6	6665	6665 [Gene Symbol: SOX15] [Locus Tag: ] [Chromosome: 17] [Map Location: 17p12.3] [Description: SRY (sex determining region Y)-box 15] [Gene Type: protein-coding]	SOX15
X5290_at	5290	6	5290	5290 [Gene Symbol: PIK3CA] [Locus Tag: ] [Chromosome: 3] [Map Location: 3q26.3] [Description: phosphatidylinositol-4,5-bisphosphate 3-kinase, catalytic subunit alpha] [Gene Type: protein-coding]	PIK3CA
X54555_at	54555	6	54555	54555 [Gene Symbol: DDX49] [Locus Tag: ] [Chromosome: 19] [Map Location: 19p12] [Description: DEAD (Asp-Glu-Ala-Asp) box polypeptide 49] [Gene Type: protein-coding]	DDX49
X25827_at	25827	6	25827	25827 [Gene Symbol: FBXL2] [Locus Tag: ] [Chromosome: 3] [Map Location: 3p22.3] [Description: F-box and leucine-rich repeat protein 2] [Gene Type: protein-coding]	FBXL2
X685_at	685	6	685	685 [Gene Symbol: BTC] [Locus Tag: ] [Chromosome: 4] [Map Location: 4q13.3] [Description: betacellulin] [Gene Type: protein-coding]	BTC
X440335_at	440335	6	440335	440335 [Gene Symbol: SMIM22] [Locus Tag: ] [Chromosome: 16] [Map Location: 16p13.3] [Description: small integral membrane protein 22] [Gene Type: protein-coding]	SMIM22
X8091_at	8091	6	8091	8091 [Gene Symbol: HMGA2] [Locus Tag: ] [Chromosome: 12] [Map Location: 12q15] [Description: high mobility group AT-hook 2] [Gene Type: protein-coding]	HMGA2
X2569_at	2569	5	2569	2569 [Gene Symbol: GABRR1] [Locus Tag: RP11-63L7.1] [Chromosome: 6] [Map Location: 6q15] [Description: gamma-aminobutyric acid (GABA) A receptor, rho 1] [Gene Type: protein-coding]	GABRR1
X130399_at	130399	5	130399	130399 [Gene Symbol: ACVR1C] [Locus Tag: ] [Chromosome: 2] [Map Location: 2q24.1] [Description: activin A receptor, type IC] [Gene Type: protein-coding]	ACVR1C
X387893_at	387893	5	387893	387893 [Gene Symbol: SETD8] [Locus Tag: ] [Chromosome: 12] [Map Location: 12q24.31] [Description: SET domain containing (lysine methyltransferase) 8] [Gene Type: protein-coding]	SETD8
X84984_at	84984	5	84984	84984 [Gene Symbol: CEP19] [Locus Tag: HSD5] [Chromosome: 3] [Map Location: 3q29] [Description: centrosomal protein 19kDa] [Gene Type: protein-coding]	CEP19
X728978_at	728978	5	728978	728978 [Gene Symbol: UNC5B-AS1] [Locus Tag: RP11-790G19.2] [Chromosome: 10] [Map Location: 10q22.1] [Description: UNC5B antisense RNA 1] [Gene Type: ncRNA]	UNC5B-AS1
X56963_at	56963	5	56963	56963 [Gene Symbol: RGMA] [Locus Tag: ] [Chromosome: 15] [Map Location: 15q26.1] [Description: repulsive guidance molecule family member a] [Gene Type: protein-coding]	RGMA
X28904_at	28904	5	28904	28904 [Gene Symbol: IGKV1D-8] [Locus Tag: ] [Chromosome: 2] [Map Location: 2p12] [Description: immunoglobulin kappa variable 1D-8] [Gene Type: other]	IGKV1D-8
X134549_at	134549	4	134549	134549 [Gene Symbol: SHROOM1] [Locus Tag: ] [Chromosome: 5] [Map Location: 5q31.1] [Description: shroom family member 1] [Gene Type: protein-coding]	SHROOM1
X57538_at	57538	4	57538	57538 [Gene Symbol: ALPK3] [Locus Tag: ] [Chromosome: 15] [Map Location: 15q25.2] [Description: alpha-kinase 3] [Gene Type: protein-coding]	ALPK3
X205564_at	205564	4	205564	205564 [Gene Symbol: SENP5] [Locus Tag: FKSG45] [Chromosome: 3] [Map Location: 3q29] [Description: SUMO1/sentrin specific peptidase 5] [Gene Type: protein-coding]	SENP5
X6591_at	6591	4	6591	6591 [Gene Symbol: SNAI2] [Locus Tag: ] [Chromosome: 8] [Map Location: 8q11] [Description: snail family zinc finger 2] [Gene Type: protein-coding]	SNAI2
X9679_at	9679	3	9679	9679 [Gene Symbol: FAM53B] [Locus Tag: RP11-12J10.2] [Chromosome: 10] [Map Location: 10q26.13] [Description: family with sequence similarity 53, member B] [Gene Type: protein-coding]	FAM53B
X79646_at	79646	3	79646	79646 [Gene Symbol: PANK3] [Locus Tag: ] [Chromosome: 5] [Map Location: 5q34] [Description: pantothenate kinase 3] [Gene Type: protein-coding]	PANK3
X344887_at	344887	3	344887	344887 [Gene Symbol: LOC344887] [Locus Tag: ] [Chromosome: 3] [Map Location: 3q27.2] [Description: NmrA-like family domain containing 1 pseudogene] [Gene Type: pseudo]	LOC344887
X729220_at	729220	3	729220	729220 [Gene Symbol: FLJ45513] [Locus Tag: RP11-304F15.3] [Chromosome: 17] [Map Location: 17q21.33] [Description: uncharacterized LOC729220] [Gene Type: protein-coding]	FLJ45513
X84216_at	84216	3	84216	84216 [Gene Symbol: TMEM117] [Locus Tag: ] [Chromosome: 12] [Map Location: 12q12] [Description: transmembrane protein 117] [Gene Type: protein-coding]	TMEM117
X26355_at	26355	3	26355	26355 [Gene Symbol: FAM162A] [Locus Tag: DC16] [Chromosome: 3] [Map Location: 3q21.1] [Description: family with sequence similarity 162, member A] [Gene Type: protein-coding]	FAM162A
X23177_at	23177	2	23177	23177 [Gene Symbol: CEP68] [Locus Tag: ] [Chromosome: 2] [Map Location: 2p14] [Description: centrosomal protein 68kDa] [Gene Type: protein-coding]	CEP68
X401505_at	401505	2	401505	401505 [Gene Symbol: TOMM5] [Locus Tag: ] [Chromosome: 9] [Map Location: 9p13.2] [Description: translocase of outer mitochondrial membrane 5 homolog (yeast)] [Gene Type: protein-coding]	TOMM5
X56342_at	56342	2	56342	56342 [Gene Symbol: PPAN] [Locus Tag: ] [Chromosome: 19] [Map Location: 19p13] [Description: peter pan homolog (Drosophila)] [Gene Type: protein-coding]	PPAN
X55276_at	55276	2	55276	55276 [Gene Symbol: PGM2] [Locus Tag: MSTP006] [Chromosome: 4] [Map Location: 4p14] [Description: phosphoglucomutase 2] [Gene Type: protein-coding]	PGM2
X137075_at	137075	2	137075	137075 [Gene Symbol: CLDN23] [Locus Tag: hCG_1646163] [Chromosome: 8] [Map Location: 8p23.1] [Description: claudin 23] [Gene Type: protein-coding]	CLDN23
X57680_at	57680	2	57680	57680 [Gene Symbol: CHD8] [Locus Tag: ] [Chromosome: 14] [Map Location: 14q11.2] [Description: chromodomain helicase DNA binding protein 8] [Gene Type: protein-coding]	CHD8
X2877_at	2877	2	2877	2877 [Gene Symbol: GPX2] [Locus Tag: ] [Chromosome: 14] [Map Location: 14q24.1] [Description: glutathione peroxidase 2 (gastrointestinal)] [Gene Type: protein-coding]	GPX2
X22974_at	22974	1	22974	22974 [Gene Symbol: TPX2] [Locus Tag: RP11-243J16.10-002] [Chromosome: 20] [Map Location: 20q11.2] [Description: TPX2, microtubule-associated] [Gene Type: protein-coding]	TPX2
X6457_at	6457	1	6457	6457 [Gene Symbol: SH3GL3] [Locus Tag: ] [Chromosome: 15] [Map Location: 15q24] [Description: SH3-domain GRB2-like 3] [Gene Type: protein-coding]	SH3GL3
X4897_at	4897	1	4897	4897 [Gene Symbol: NRCAM] [Locus Tag: ] [Chromosome: 7] [Map Location: 7q31] [Description: neuronal cell adhesion molecule] [Gene Type: protein-coding]	NRCAM
X218_at	218	1	218	218 [Gene Symbol: ALDH3A1] [Locus Tag: ] [Chromosome: 17] [Map Location: 17p11.2] [Description: aldehyde dehydrogenase 3 family, member A1] [Gene Type: protein-coding]	ALDH3A1

## Sheet: PBMC
id	ensgid	score	Ensembl Gene ID	Gene Info	Gene Symbol
ENSG00000125249_at	ENSG00000125249	1471	ENSG00000125249	5911 [Gene Symbol: RAP2A] [Locus Tag: RP11-128N14.2] [Chromosome: 13] [Map Location: 13q34] [Description: RAP2A, member of RAS oncogene family] [Gene Type: protein-coding]	RAP2A
ENSG00000165983_at	ENSG00000165983	1437	ENSG00000165983	9317 [Gene Symbol: PTER] [Locus Tag: ] [Chromosome: 10] [Map Location: 10p12] [Description: phosphotriesterase related] [Gene Type: protein-coding]	PTER
ENSG00000145907_at	ENSG00000145907	1409	ENSG00000145907	10146 [Gene Symbol: G3BP1] [Locus Tag: ] [Chromosome: 5] [Map Location: 5q33.1] [Description: GTPase activating protein (SH3 domain) binding protein 1] [Gene Type: protein-coding]	G3BP1
ENSG00000164631_at	ENSG00000164631	1342	ENSG00000164631	7559 [Gene Symbol: ZNF12] [Locus Tag: ] [Chromosome: 7] [Map Location: 7p22.1] [Description: zinc finger protein 12] [Gene Type: protein-coding]	ZNF12
ENSG00000160712_at	ENSG00000160712	1312	ENSG00000160712	3570 [Gene Symbol: IL6R] [Locus Tag: ] [Chromosome: 1] [Map Location: 1q21] [Description: interleukin 6 receptor] [Gene Type: protein-coding]	IL6R
ENSG00000138376_at	ENSG00000138376	1308	ENSG00000138376	580 [Gene Symbol: BARD1] [Locus Tag: ] [Chromosome: 2] [Map Location: 2q34-q35] [Description: BRCA1 associated RING domain 1] [Gene Type: protein-coding]	BARD1
ENSG00000104205_at	ENSG00000104205	1301	ENSG00000104205	100533105 [Gene Symbol: C8orf44-SGK3] [Locus Tag: ] [Chromosome: 8] [Map Location: ] [Description: C8orf44-SGK3 readthrough] [Gene Type: protein-coding]; 23678 [Gene Symbol: SGK3] [Locus Tag: ] [Chromosome: 8] [Map Location: 8q12] [Description: serum/glucocorticoid regulated kinase family, member 3] [Gene Type: protein-coding]	C8orf44-SGK3; SGK3
ENSG00000132824_at	ENSG00000132824	1283	ENSG00000132824	10955 [Gene Symbol: SERINC3] [Locus Tag: RP1-179M20.2] [Chromosome: 20] [Map Location: 20q13.12] [Description: serine incorporator 3] [Gene Type: protein-coding]	SERINC3
ENSG00000125686_at	ENSG00000125686	1165	ENSG00000125686	5469 [Gene Symbol: MED1] [Locus Tag: ] [Chromosome: 17] [Map Location: 17q12] [Description: mediator complex subunit 1] [Gene Type: protein-coding]	MED1
ENSG00000168685_at	ENSG00000168685	1147	ENSG00000168685	3575 [Gene Symbol: IL7R] [Locus Tag: ] [Chromosome: 5] [Map Location: 5p13] [Description: interleukin 7 receptor] [Gene Type: protein-coding]	IL7R
ENSG00000175567_at	ENSG00000175567	1098	ENSG00000175567	7351 [Gene Symbol: UCP2] [Locus Tag: ] [Chromosome: 11] [Map Location: 11q13] [Description: uncoupling protein 2 (mitochondrial, proton carrier)] [Gene Type: protein-coding]	UCP2
ENSG00000167232_at	ENSG00000167232	1036	ENSG00000167232	7644 [Gene Symbol: ZNF91] [Locus Tag: ] [Chromosome: 19] [Map Location: 19p12] [Description: zinc finger protein 91] [Gene Type: protein-coding]	ZNF91
ENSG00000168310_at	ENSG00000168310	922	ENSG00000168310	3660 [Gene Symbol: IRF2] [Locus Tag: ] [Chromosome: 4] [Map Location: 4q34.1-q35.1] [Description: interferon regulatory factor 2] [Gene Type: protein-coding]	IRF2
ENSG00000101935_at	ENSG00000101935	913	ENSG00000101935	9949 [Gene Symbol: AMMECR1] [Locus Tag: RP13-360B22.1] [Chromosome: X] [Map Location: Xq22.3] [Description: Alport syndrome, mental retardation, midface hypoplasia and elliptocytosis chromosomal region gene 1] [Gene Type: protein-coding]	AMMECR1
ENSG00000121807_at	ENSG00000121807	912	ENSG00000121807	729230 [Gene Symbol: CCR2] [Locus Tag: hCG_14621] [Chromosome: 3] [Map Location: 3p21.31] [Description: chemokine (C-C motif) receptor 2] [Gene Type: protein-coding]	CCR2
ENSG00000082074_at	ENSG00000082074	892	ENSG00000082074	2533 [Gene Symbol: FYB] [Locus Tag: ] [Chromosome: 5] [Map Location: 5p13.1] [Description: FYN binding protein] [Gene Type: protein-coding]	FYB
ENSG00000153487_at	ENSG00000153487	855	ENSG00000153487	3621 [Gene Symbol: ING1] [Locus Tag: RP11-8D7.1] [Chromosome: 13] [Map Location: 13q34] [Description: inhibitor of growth family, member 1] [Gene Type: protein-coding]	ING1
ENSG00000155850_at	ENSG00000155850	771	ENSG00000155850	1836 [Gene Symbol: SLC26A2] [Locus Tag: ] [Chromosome: 5] [Map Location: 5q31-q34] [Description: solute carrier family 26 (anion exchanger), member 2] [Gene Type: protein-coding]	SLC26A2
ENSG00000162980_at	ENSG00000162980	760	ENSG00000162980	26225 [Gene Symbol: ARL5A] [Locus Tag: ] [Chromosome: 2] [Map Location: 2q23.3] [Description: ADP-ribosylation factor-like 5A] [Gene Type: protein-coding]; 101929356 [Gene Symbol: LOC101929356] [Locus Tag: ] [Chromosome: 2] [Map Location: ] [Description: uncharacterized LOC101929356] [Gene Type: ncRNA]	ARL5A; LOC101929356
ENSG00000148700_at	ENSG00000148700	732	ENSG00000148700	120 [Gene Symbol: ADD3] [Locus Tag: RP11-252O7.3] [Chromosome: 10] [Map Location: 10q25.2] [Description: adducin 3 (gamma)] [Gene Type: protein-coding]	ADD3
ENSG00000139218_at	ENSG00000139218	731	ENSG00000139218	9169 [Gene Symbol: SCAF11] [Locus Tag: ] [Chromosome: 12] [Map Location: 12q12] [Description: SR-related CTD-associated factor 11] [Gene Type: protein-coding]	SCAF11
ENSG00000117054_at	ENSG00000117054	688	ENSG00000117054	34 [Gene Symbol: ACADM] [Locus Tag: RP4-682C21.1] [Chromosome: 1] [Map Location: 1p31] [Description: acyl-CoA dehydrogenase, C-4 to C-12 straight chain] [Gene Type: protein-coding]	ACADM
ENSG00000083312_at	ENSG00000083312	684	ENSG00000083312	3842 [Gene Symbol: TNPO1] [Locus Tag: ] [Chromosome: 5] [Map Location: 5q13.2] [Description: transportin 1] [Gene Type: protein-coding]	TNPO1
ENSG00000175334_at	ENSG00000175334	679	ENSG00000175334	8815 [Gene Symbol: BANF1] [Locus Tag: ] [Chromosome: 11] [Map Location: 11q13.1] [Description: barrier to autointegration factor 1] [Gene Type: protein-coding]	BANF1
ENSG00000083844_at	ENSG00000083844	627	ENSG00000083844	9422 [Gene Symbol: ZNF264] [Locus Tag: ] [Chromosome: 19] [Map Location: 19q13.4] [Description: zinc finger protein 264] [Gene Type: protein-coding]	ZNF264
ENSG00000068745_at	ENSG00000068745	618	ENSG00000068745	51447 [Gene Symbol: IP6K2] [Locus Tag: TCCCIA00113] [Chromosome: 3] [Map Location: 3p21.31] [Description: inositol hexakisphosphate kinase 2] [Gene Type: protein-coding]	IP6K2
ENSG00000113070_at	ENSG00000113070	600	ENSG00000113070	1839 [Gene Symbol: HBEGF] [Locus Tag: ] [Chromosome: 5] [Map Location: 5q23] [Description: heparin-binding EGF-like growth factor] [Gene Type: protein-coding]	HBEGF
ENSG00000142875_at	ENSG00000142875	530	ENSG00000142875	5567 [Gene Symbol: PRKACB] [Locus Tag: RP11-82H13.1] [Chromosome: 1] [Map Location: 1p31.1] [Description: protein kinase, cAMP-dependent, catalytic, beta] [Gene Type: protein-coding]	PRKACB
ENSG00000115091_at	ENSG00000115091	483	ENSG00000115091	10096 [Gene Symbol: ACTR3] [Locus Tag: ] [Chromosome: 2] [Map Location: 2q14.1] [Description: ARP3 actin-related protein 3 homolog (yeast)] [Gene Type: protein-coding]	ACTR3
ENSG00000118596_at	ENSG00000118596	469	ENSG00000118596	9194 [Gene Symbol: SLC16A7] [Locus Tag: ] [Chromosome: 12] [Map Location: 12q13] [Description: solute carrier family 16 (monocarboxylate transporter), member 7] [Gene Type: protein-coding]	SLC16A7
ENSG00000143514_at	ENSG00000143514	430	ENSG00000143514	7159 [Gene Symbol: TP53BP2] [Locus Tag: ] [Chromosome: 1] [Map Location: 1q41] [Description: tumor protein p53 binding protein 2] [Gene Type: protein-coding]	TP53BP2
ENSG00000105127_at	ENSG00000105127	417	ENSG00000105127	10270 [Gene Symbol: AKAP8] [Locus Tag: ] [Chromosome: 19] [Map Location: 19p13.1] [Description: A kinase (PRKA) anchor protein 8] [Gene Type: protein-coding]	AKAP8
ENSG00000101146_at	ENSG00000101146	410	ENSG00000101146	8480 [Gene Symbol: RAE1] [Locus Tag: RP4-800J21.2] [Chromosome: 20] [Map Location: 20q13.31] [Description: ribonucleic acid export 1] [Gene Type: protein-coding]	RAE1
ENSG00000161526_at	ENSG00000161526	382	ENSG00000161526	29115 [Gene Symbol: SAP30BP] [Locus Tag: ] [Chromosome: 17] [Map Location: 17q25.1] [Description: SAP30 binding protein] [Gene Type: protein-coding]	SAP30BP
ENSG00000070831_at	ENSG00000070831	381	ENSG00000070831	998 [Gene Symbol: CDC42] [Locus Tag: RP1-224A6.5] [Chromosome: 1] [Map Location: 1p36.1] [Description: cell division cycle 42] [Gene Type: protein-coding]	CDC42
ENSG00000064419_at	ENSG00000064419	338	ENSG00000064419	23534 [Gene Symbol: TNPO3] [Locus Tag: ] [Chromosome: 7] [Map Location: 7q32.1] [Description: transportin 3] [Gene Type: protein-coding]	TNPO3
ENSG00000103429_at	ENSG00000103429	338	ENSG00000103429	51283 [Gene Symbol: BFAR] [Locus Tag: ] [Chromosome: 16] [Map Location: 16p13.12] [Description: bifunctional apoptosis regulator] [Gene Type: protein-coding]	BFAR
ENSG00000147471_at	ENSG00000147471	332	ENSG00000147471	11212 [Gene Symbol: PROSC] [Locus Tag: ] [Chromosome: 8] [Map Location: 8p11.2] [Description: proline synthetase co-transcribed homolog (bacterial)] [Gene Type: protein-coding]	PROSC
ENSG00000011600_at	ENSG00000011600	310	ENSG00000011600	7305 [Gene Symbol: TYROBP] [Locus Tag: ] [Chromosome: 19] [Map Location: 19q13.1] [Description: TYRO protein tyrosine kinase binding protein] [Gene Type: protein-coding]	TYROBP
ENSG00000003402_at	ENSG00000003402	300	ENSG00000003402	8837 [Gene Symbol: CFLAR] [Locus Tag: ] [Chromosome: 2] [Map Location: 2q33-q34] [Description: CASP8 and FADD-like apoptosis regulator] [Gene Type: protein-coding]	CFLAR
ENSG00000100697_at	ENSG00000100697	280	ENSG00000100697	23405 [Gene Symbol: DICER1] [Locus Tag: ] [Chromosome: 14] [Map Location: 14q32.13] [Description: dicer 1, ribonuclease type III] [Gene Type: protein-coding]	DICER1
ENSG00000112343_at	ENSG00000112343	276	ENSG00000112343	10475 [Gene Symbol: TRIM38] [Locus Tag: ] [Chromosome: 6] [Map Location: 6p21.3] [Description: tripartite motif containing 38] [Gene Type: protein-coding]	TRIM38
ENSG00000168329_at	ENSG00000168329	269	ENSG00000168329	1524 [Gene Symbol: CX3CR1] [Locus Tag: ] [Chromosome: 3] [Map Location: 3p21.3] [Description: chemokine (C-X3-C motif) receptor 1] [Gene Type: protein-coding]	CX3CR1
ENSG00000137965_at	ENSG00000137965	269	ENSG00000137965	10561 [Gene Symbol: IFI44] [Locus Tag: ] [Chromosome: 1] [Map Location: 1p31.1] [Description: interferon-induced protein 44] [Gene Type: protein-coding]	IFI44
ENSG00000141030_at	ENSG00000141030	249	ENSG00000141030	8533 [Gene Symbol: COPS3] [Locus Tag: ] [Chromosome: 17] [Map Location: 17p11.2] [Description: COP9 signalosome subunit 3] [Gene Type: protein-coding]	COPS3
ENSG00000117000_at	ENSG00000117000	246	ENSG00000117000	6018 [Gene Symbol: RLF] [Locus Tag: RP1-39G22.1] [Chromosome: 1] [Map Location: 1p32] [Description: rearranged L-myc fusion] [Gene Type: protein-coding]	RLF
ENSG00000095574_at	ENSG00000095574	240	ENSG00000095574	64376 [Gene Symbol: IKZF5] [Locus Tag: ] [Chromosome: 10] [Map Location: 10q26] [Description: IKAROS family zinc finger 5 (Pegasus)] [Gene Type: protein-coding]	IKZF5
ENSG00000100554_at	ENSG00000100554	232	ENSG00000100554	51382 [Gene Symbol: ATP6V1D] [Locus Tag: ] [Chromosome: 14] [Map Location: 14q23-q24.2] [Description: ATPase, H+ transporting, lysosomal 34kDa, V1 subunit D] [Gene Type: protein-coding]	ATP6V1D
ENSG00000132661_at	ENSG00000132661	222	ENSG00000132661	29107 [Gene Symbol: NXT1] [Locus Tag: ] [Chromosome: 20] [Map Location: 20p12-p11.2] [Description: nuclear transport factor 2-like export factor 1] [Gene Type: protein-coding]	NXT1
ENSG00000088986_at	ENSG00000088986	197	ENSG00000088986	8655 [Gene Symbol: DYNLL1] [Locus Tag: ] [Chromosome: 12] [Map Location: 12q24.23] [Description: dynein, light chain, LC8-type 1] [Gene Type: protein-coding]	DYNLL1
ENSG00000123689_at	ENSG00000123689	194	ENSG00000123689	50486 [Gene Symbol: G0S2] [Locus Tag: RP1-28O10.2] [Chromosome: 1] [Map Location: 1q32.2] [Description: G0/G1 switch 2] [Gene Type: protein-coding]	G0S2
ENSG00000167522_at	ENSG00000167522	189	ENSG00000167522	29123 [Gene Symbol: ANKRD11] [Locus Tag: ] [Chromosome: 16] [Map Location: 16q24.3] [Description: ankyrin repeat domain 11] [Gene Type: protein-coding]	ANKRD11
ENSG00000111335_at	ENSG00000111335	176	ENSG00000111335	4939 [Gene Symbol: OAS2] [Locus Tag: ] [Chromosome: 12] [Map Location: 12q24.2] [Description: 2'-5'-oligoadenylate synthetase 2, 69/71kDa] [Gene Type: protein-coding]	OAS2
ENSG00000187608_at	ENSG00000187608	163	ENSG00000187608	9636 [Gene Symbol: ISG15] [Locus Tag: ] [Chromosome: 1] [Map Location: 1p36.33] [Description: ISG15 ubiquitin-like modifier] [Gene Type: protein-coding]	ISG15
ENSG00000120265_at	ENSG00000120265	147	ENSG00000120265	5110 [Gene Symbol: PCMT1] [Locus Tag: ] [Chromosome: 6] [Map Location: 6q24-q25] [Description: protein-L-isoaspartate (D-aspartate) O-methyltransferase] [Gene Type: protein-coding]	PCMT1
ENSG00000112941_at	ENSG00000112941	137	ENSG00000112941	11044 [Gene Symbol: PAPD7] [Locus Tag: ] [Chromosome: 5] [Map Location: 5p15] [Description: PAP associated domain containing 7] [Gene Type: protein-coding]	PAPD7
ENSG00000183696_at	ENSG00000183696	129	ENSG00000183696	7378 [Gene Symbol: UPP1] [Locus Tag: ] [Chromosome: 7] [Map Location: 7p12.3] [Description: uridine phosphorylase 1] [Gene Type: protein-coding]	UPP1
ENSG00000143641_at	ENSG00000143641	125	ENSG00000143641	2590 [Gene Symbol: GALNT2] [Locus Tag: RP5-956O18.1] [Chromosome: 1] [Map Location: 1q41-q42] [Description: polypeptide N-acetylgalactosaminyltransferase 2] [Gene Type: protein-coding]	GALNT2
ENSG00000141682_at	ENSG00000141682	118	ENSG00000141682	5366 [Gene Symbol: PMAIP1] [Locus Tag: ] [Chromosome: 18] [Map Location: 18q21.32] [Description: phorbol-12-myristate-13-acetate-induced protein 1] [Gene Type: protein-coding]	PMAIP1
ENSG00000125482_at	ENSG00000125482	107	ENSG00000125482	7270 [Gene Symbol: TTF1] [Locus Tag: ] [Chromosome: 9] [Map Location: 9q34.13] [Description: transcription termination factor, RNA polymerase I] [Gene Type: protein-coding]	TTF1
ENSG00000114573_at	ENSG00000114573	104	ENSG00000114573	523 [Gene Symbol: ATP6V1A] [Locus Tag: ] [Chromosome: 3] [Map Location: 3q13.31] [Description: ATPase, H+ transporting, lysosomal 70kDa, V1 subunit A] [Gene Type: protein-coding]	ATP6V1A
ENSG00000172409_at	ENSG00000172409	104	ENSG00000172409	10978 [Gene Symbol: CLP1] [Locus Tag: ] [Chromosome: 11] [Map Location: 11q12] [Description: cleavage and polyadenylation factor I subunit 1] [Gene Type: protein-coding]	CLP1
ENSG00000165949_at	ENSG00000165949	100	ENSG00000165949	3429 [Gene Symbol: IFI27] [Locus Tag: ] [Chromosome: 14] [Map Location: 14q32] [Description: interferon, alpha-inducible protein 27] [Gene Type: protein-coding]	IFI27
ENSG00000177663_at	ENSG00000177663	100	ENSG00000177663	23765 [Gene Symbol: IL17RA] [Locus Tag: ] [Chromosome: 22] [Map Location: 22q11.1] [Description: interleukin 17 receptor A] [Gene Type: protein-coding]	IL17RA
ENSG00000140332_at	ENSG00000140332	98	ENSG00000140332	7090 [Gene Symbol: TLE3] [Locus Tag: ] [Chromosome: 15] [Map Location: 15q22] [Description: transducin-like enhancer of split 3] [Gene Type: protein-coding]	TLE3
ENSG00000162290_at	ENSG00000162290	96	ENSG00000162290	55802 [Gene Symbol: DCP1A] [Locus Tag: ] [Chromosome: 3] [Map Location: 3p21.1] [Description: decapping mRNA 1A] [Gene Type: protein-coding]	DCP1A
ENSG00000145779_at	ENSG00000145779	89	ENSG00000145779	25816 [Gene Symbol: TNFAIP8] [Locus Tag: ] [Chromosome: 5] [Map Location: 5q23.1] [Description: tumor necrosis factor, alpha-induced protein 8] [Gene Type: protein-coding]	TNFAIP8
ENSG00000177189_at	ENSG00000177189	83	ENSG00000177189	6197 [Gene Symbol: RPS6KA3] [Locus Tag: RP11-393H10.3] [Chromosome: X] [Map Location: Xp22.2-p22.1] [Description: ribosomal protein S6 kinase, 90kDa, polypeptide 3] [Gene Type: protein-coding]	RPS6KA3
ENSG00000138413_at	ENSG00000138413	78	ENSG00000138413	3417 [Gene Symbol: IDH1] [Locus Tag: ] [Chromosome: 2] [Map Location: 2q33.3] [Description: isocitrate dehydrogenase 1 (NADP+), soluble] [Gene Type: protein-coding]	IDH1
ENSG00000127688_at	ENSG00000127688	74	ENSG00000127688	-	-
ENSG00000144681_at	ENSG00000144681	69	ENSG00000144681	6769 [Gene Symbol: STAC] [Locus Tag: ] [Chromosome: 3] [Map Location: 3p22.3] [Description: SH3 and cysteine rich domain] [Gene Type: protein-coding]	STAC
ENSG00000160049_at	ENSG00000160049	65	ENSG00000160049	1676 [Gene Symbol: DFFA] [Locus Tag: H13] [Chromosome: 1] [Map Location: 1p36.3-p36.2] [Description: DNA fragmentation factor, 45kDa, alpha polypeptide] [Gene Type: protein-coding]	DFFA
ENSG00000136628_at	ENSG00000136628	65	ENSG00000136628	2058 [Gene Symbol: EPRS] [Locus Tag: PIG32] [Chromosome: 1] [Map Location: 1q41] [Description: glutamyl-prolyl-tRNA synthetase] [Gene Type: protein-coding]	EPRS
ENSG00000079950_at	ENSG00000079950	64	ENSG00000079950	8417 [Gene Symbol: STX7] [Locus Tag: RP11-560I21.1] [Chromosome: 6] [Map Location: 6q23.1] [Description: syntaxin 7] [Gene Type: protein-coding]	STX7
ENSG00000135899_at	ENSG00000135899	62	ENSG00000135899	3431 [Gene Symbol: SP110] [Locus Tag: ] [Chromosome: 2] [Map Location: 2q37.1] [Description: SP110 nuclear body protein] [Gene Type: protein-coding]	SP110
ENSG00000108510_at	ENSG00000108510	57	ENSG00000108510	9969 [Gene Symbol: MED13] [Locus Tag: ] [Chromosome: 17] [Map Location: 17q22-q23] [Description: mediator complex subunit 13] [Gene Type: protein-coding]	MED13
ENSG00000168883_at	ENSG00000168883	55	ENSG00000168883	10713 [Gene Symbol: USP39] [Locus Tag: CGI-21] [Chromosome: 2] [Map Location: 2p11.2] [Description: ubiquitin specific peptidase 39] [Gene Type: protein-coding]	USP39
ENSG00000149311_at	ENSG00000149311	54	ENSG00000149311	472 [Gene Symbol: ATM] [Locus Tag: ] [Chromosome: 11] [Map Location: 11q22-q23] [Description: ATM serine/threonine kinase] [Gene Type: protein-coding]	ATM
ENSG00000150787_at	ENSG00000150787	52	ENSG00000150787	5805 [Gene Symbol: PTS] [Locus Tag: ] [Chromosome: 11] [Map Location: 11q22.3] [Description: 6-pyruvoyltetrahydropterin synthase] [Gene Type: protein-coding]	PTS
ENSG00000117280_at	ENSG00000117280	52	ENSG00000117280	8934 [Gene Symbol: RAB29] [Locus Tag: ] [Chromosome: 1] [Map Location: 1q32] [Description: RAB29, member RAS oncogene family] [Gene Type: protein-coding]	RAB29
ENSG00000143933_at	ENSG00000143933	49	ENSG00000143933	808 [Gene Symbol: CALM3] [Locus Tag: ] [Chromosome: 19] [Map Location: 19q13.2-q13.3] [Description: calmodulin 3 (phosphorylase kinase, delta)] [Gene Type: protein-coding]; 801 [Gene Symbol: CALM1] [Locus Tag: ] [Chromosome: 14] [Map Location: 14q32.11] [Description: calmodulin 1 (phosphorylase kinase, delta)] [Gene Type: protein-coding]; 805 [Gene Symbol: CALM2] [Locus Tag: ] [Chromosome: 2] [Ma…	CALM3; CALM1; CALM2
ENSG00000117643_at	ENSG00000117643	45	ENSG00000117643	57134 [Gene Symbol: MAN1C1] [Locus Tag: ] [Chromosome: 1] [Map Location: 1p35] [Description: mannosidase, alpha, class 1C, member 1] [Gene Type: protein-coding]	MAN1C1
ENSG00000198791_at	ENSG00000198791	44	ENSG00000198791	29883 [Gene Symbol: CNOT7] [Locus Tag: ] [Chromosome: 8] [Map Location: 8p22-p21.3] [Description: CCR4-NOT transcription complex, subunit 7] [Gene Type: protein-coding]	CNOT7
ENSG00000088827_at	ENSG00000088827	41	ENSG00000088827	6614 [Gene Symbol: SIGLEC1] [Locus Tag: ] [Chromosome: 20] [Map Location: 20p13] [Description: sialic acid binding Ig-like lectin 1, sialoadhesin] [Gene Type: protein-coding]	SIGLEC1
ENSG00000128050_at	ENSG00000128050	39	ENSG00000128050	10606 [Gene Symbol: PAICS] [Locus Tag: ] [Chromosome: 4] [Map Location: 4q12] [Description: phosphoribosylaminoimidazole carboxylase, phosphoribosylaminoimidazole succinocarboxamide synthetase] [Gene Type: protein-coding]	PAICS
ENSG00000154640_at	ENSG00000154640	37	ENSG00000154640	10950 [Gene Symbol: BTG3] [Locus Tag: ] [Chromosome: 21] [Map Location: 21q21.1] [Description: BTG family, member 3] [Gene Type: protein-coding]	BTG3
ENSG00000158869_at	ENSG00000158869	35	ENSG00000158869	2207 [Gene Symbol: FCER1G] [Locus Tag: ] [Chromosome: 1] [Map Location: 1q23] [Description: Fc fragment of IgE, high affinity I, receptor for; gamma polypeptide] [Gene Type: protein-coding]	FCER1G
ENSG00000153879_at	ENSG00000153879	34	ENSG00000153879	1054 [Gene Symbol: CEBPG] [Locus Tag: ] [Chromosome: 19] [Map Location: 19q13.11] [Description: CCAAT/enhancer binding protein (C/EBP), gamma] [Gene Type: protein-coding]	CEBPG
ENSG00000102738_at	ENSG00000102738	34	ENSG00000102738	10240 [Gene Symbol: MRPS31] [Locus Tag: ] [Chromosome: 13] [Map Location: 13q14.11] [Description: mitochondrial ribosomal protein S31] [Gene Type: protein-coding]	MRPS31
ENSG00000006634_at	ENSG00000006634	33	ENSG00000006634	10926 [Gene Symbol: DBF4] [Locus Tag: ] [Chromosome: 7] [Map Location: 7q21.3] [Description: DBF4 zinc finger] [Gene Type: protein-coding]	DBF4
ENSG00000151846_at	ENSG00000151846	31	ENSG00000151846	5042 [Gene Symbol: PABPC3] [Locus Tag: RP11-165I9.5] [Chromosome: 13] [Map Location: 13q12-q13] [Description: poly(A) binding protein, cytoplasmic 3] [Gene Type: protein-coding]	PABPC3
ENSG00000051620_at	ENSG00000051620	31	ENSG00000051620	23593 [Gene Symbol: HEBP2] [Locus Tag: RP3-422G23.1] [Chromosome: 6] [Map Location: 6q24] [Description: heme binding protein 2] [Gene Type: protein-coding]	HEBP2
ENSG00000115310_at	ENSG00000115310	29	ENSG00000115310	57142 [Gene Symbol: RTN4] [Locus Tag: My043] [Chromosome: 2] [Map Location: 2p16.3] [Description: reticulon 4] [Gene Type: protein-coding]	RTN4
ENSG00000106245_at	ENSG00000106245	28	ENSG00000106245	8896 [Gene Symbol: BUD31] [Locus Tag: ] [Chromosome: 7] [Map Location: 7q22.1] [Description: BUD31 homolog (S. cerevisiae)] [Gene Type: protein-coding]	BUD31
ENSG00000147168_at	ENSG00000147168	27	ENSG00000147168	3561 [Gene Symbol: IL2RG] [Locus Tag: ] [Chromosome: X] [Map Location: Xq13.1] [Description: interleukin 2 receptor, gamma] [Gene Type: protein-coding]	IL2RG
ENSG00000109339_at	ENSG00000109339	25	ENSG00000109339	5602 [Gene Symbol: MAPK10] [Locus Tag: RP13-514E23.1] [Chromosome: 4] [Map Location: 4q22.1-q23] [Description: mitogen-activated protein kinase 10] [Gene Type: protein-coding]	MAPK10
ENSG00000100284_at	ENSG00000100284	24	ENSG00000100284	10043 [Gene Symbol: TOM1] [Locus Tag: CTA-286B10.4] [Chromosome: 22] [Map Location: 22q13.1] [Description: target of myb1 (chicken)] [Gene Type: protein-coding]	TOM1
ENSG00000060237_at	ENSG00000060237	24	ENSG00000060237	65125 [Gene Symbol: WNK1] [Locus Tag: ] [Chromosome: 12] [Map Location: 12p13.3] [Description: WNK lysine deficient protein kinase 1] [Gene Type: protein-coding]	WNK1
ENSG00000107679_at	ENSG00000107679	22	ENSG00000107679	59338 [Gene Symbol: PLEKHA1] [Locus Tag: RP11-436O19__A.1] [Chromosome: 10] [Map Location: 10q26.13] [Description: pleckstrin homology domain containing, family A (phosphoinositide binding specific) member 1] [Gene Type: protein-coding]	PLEKHA1
ENSG00000100784_at	ENSG00000100784	22	ENSG00000100784	9252 [Gene Symbol: RPS6KA5] [Locus Tag: ] [Chromosome: 14] [Map Location: 14q31-q32.1] [Description: ribosomal protein S6 kinase, 90kDa, polypeptide 5] [Gene Type: protein-coding]	RPS6KA5
ENSG00000100097_at	ENSG00000100097	21	ENSG00000100097	3956 [Gene Symbol: LGALS1] [Locus Tag: ] [Chromosome: 22] [Map Location: 22q13.1] [Description: lectin, galactoside-binding, soluble, 1] [Gene Type: protein-coding]	LGALS1
ENSG00000204103_at	ENSG00000204103	21	ENSG00000204103	9935 [Gene Symbol: MAFB] [Locus Tag: ] [Chromosome: 20] [Map Location: 20q11.2-q13.1] [Description: v-maf avian musculoaponeurotic fibrosarcoma oncogene homolog B] [Gene Type: protein-coding]	MAFB
ENSG00000104918_at	ENSG00000104918	20	ENSG00000104918	56729 [Gene Symbol: RETN] [Locus Tag: UNQ407/PRO1199] [Chromosome: 19] [Map Location: 19p13.2] [Description: resistin] [Gene Type: protein-coding]	RETN
ENSG00000172349_at	ENSG00000172349	18	ENSG00000172349	3603 [Gene Symbol: IL16] [Locus Tag: ] [Chromosome: 15] [Map Location: 15q26.3] [Description: interleukin 16] [Gene Type: protein-coding]	IL16
ENSG00000160932_at	ENSG00000160932	17	ENSG00000160932	4061 [Gene Symbol: LY6E] [Locus Tag: ] [Chromosome: 8] [Map Location: 8q24.3] [Description: lymphocyte antigen 6 complex, locus E] [Gene Type: protein-coding]	LY6E
ENSG00000125863_at	ENSG00000125863	15	ENSG00000125863	8195 [Gene Symbol: MKKS] [Locus Tag: ] [Chromosome: 20] [Map Location: 20p12] [Description: McKusick-Kaufman syndrome] [Gene Type: protein-coding]	MKKS
ENSG00000110721_at	ENSG00000110721	15	ENSG00000110721	1119 [Gene Symbol: CHKA] [Locus Tag: ] [Chromosome: 11] [Map Location: 11q13.2] [Description: choline kinase alpha] [Gene Type: protein-coding]	CHKA
ENSG00000175550_at	ENSG00000175550	15	ENSG00000175550	10589 [Gene Symbol: DRAP1] [Locus Tag: ] [Chromosome: 11] [Map Location: 11q13.3] [Description: DR1-associated protein 1 (negative cofactor 2 alpha)] [Gene Type: protein-coding]	DRAP1
ENSG00000197142_at	ENSG00000197142	14	ENSG00000197142	51703 [Gene Symbol: ACSL5] [Locus Tag: RP11-324O2.5] [Chromosome: 10] [Map Location: 10q25.1-q25.2] [Description: acyl-CoA synthetase long-chain family member 5] [Gene Type: protein-coding]	ACSL5
ENSG00000163220_at	ENSG00000163220	12	ENSG00000163220	6280 [Gene Symbol: S100A9] [Locus Tag: ] [Chromosome: 1] [Map Location: 1q21] [Description: S100 calcium binding protein A9] [Gene Type: protein-coding]	S100A9
ENSG00000111674_at	ENSG00000111674	12	ENSG00000111674	2026 [Gene Symbol: ENO2] [Locus Tag: ] [Chromosome: 12] [Map Location: 12p13] [Description: enolase 2 (gamma, neuronal)] [Gene Type: protein-coding]	ENO2
ENSG00000142657_at	ENSG00000142657	11	ENSG00000142657	5226 [Gene Symbol: PGD] [Locus Tag: ] [Chromosome: 1] [Map Location: 1p36.22] [Description: phosphogluconate dehydrogenase] [Gene Type: protein-coding]	PGD
ENSG00000133710_at	ENSG00000133710	11	ENSG00000133710	11005 [Gene Symbol: SPINK5] [Locus Tag: ] [Chromosome: 5] [Map Location: 5q32] [Description: serine peptidase inhibitor, Kazal type 5] [Gene Type: protein-coding]	SPINK5
ENSG00000048462_at	ENSG00000048462	10	ENSG00000048462	608 [Gene Symbol: TNFRSF17] [Locus Tag: ] [Chromosome: 16] [Map Location: 16p13.1] [Description: tumor necrosis factor receptor superfamily, member 17] [Gene Type: protein-coding]	TNFRSF17
ENSG00000156052_at	ENSG00000156052	10	ENSG00000156052	2776 [Gene Symbol: GNAQ] [Locus Tag: RP11-494N1.1] [Chromosome: 9] [Map Location: 9q21] [Description: guanine nucleotide binding protein (G protein), q polypeptide] [Gene Type: protein-coding]	GNAQ
ENSG00000177143_at	ENSG00000177143	10	ENSG00000177143	1068 [Gene Symbol: CETN1] [Locus Tag: ] [Chromosome: 18] [Map Location: 18p11.32] [Description: centrin, EF-hand protein, 1] [Gene Type: protein-coding]	CETN1
ENSG00000157601_at	ENSG00000157601	9	ENSG00000157601	4599 [Gene Symbol: MX1] [Locus Tag: ] [Chromosome: 21] [Map Location: 21q22.3] [Description: MX dynamin-like GTPase 1] [Gene Type: protein-coding]	MX1
ENSG00000108424_at	ENSG00000108424	9	ENSG00000108424	3837 [Gene Symbol: KPNB1] [Locus Tag: ] [Chromosome: 17] [Map Location: 17q21.32] [Description: karyopherin (importin) beta 1] [Gene Type: protein-coding]	KPNB1
ENSG00000126860_at	ENSG00000126860	8	ENSG00000126860	2123 [Gene Symbol: EVI2A] [Locus Tag: ] [Chromosome: 17] [Map Location: 17q11.2] [Description: ecotropic viral integration site 2A] [Gene Type: protein-coding]	EVI2A
ENSG00000038274_at	ENSG00000038274	7	ENSG00000038274	27430 [Gene Symbol: MAT2B] [Locus Tag: MSTP045] [Chromosome: 5] [Map Location: 5q34-q35] [Description: methionine adenosyltransferase II, beta] [Gene Type: protein-coding]	MAT2B
ENSG00000143546_at	ENSG00000143546	7	ENSG00000143546	6279 [Gene Symbol: S100A8] [Locus Tag: ] [Chromosome: 1] [Map Location: 1q21] [Description: S100 calcium binding protein A8] [Gene Type: protein-coding]	S100A8
ENSG00000130226_at	ENSG00000130226	6	ENSG00000130226	1804 [Gene Symbol: DPP6] [Locus Tag: ] [Chromosome: 7] [Map Location: 7q36.2] [Description: dipeptidyl-peptidase 6] [Gene Type: protein-coding]	DPP6
ENSG00000113732_at	ENSG00000113732	5	ENSG00000113732	8992 [Gene Symbol: ATP6V0E1] [Locus Tag: ] [Chromosome: 5] [Map Location: 5q35.1] [Description: ATPase, H+ transporting, lysosomal 9kDa, V0 subunit e1] [Gene Type: protein-coding]	ATP6V0E1
ENSG00000162772_at	ENSG00000162772	4	ENSG00000162772	467 [Gene Symbol: ATF3] [Locus Tag: RP11-338C15.1] [Chromosome: 1] [Map Location: 1q32.3] [Description: activating transcription factor 3] [Gene Type: protein-coding]	ATF3
ENSG00000173465_at	ENSG00000173465	4	ENSG00000173465	10534 [Gene Symbol: SSSCA1] [Locus Tag: ] [Chromosome: 11] [Map Location: 11q13.1] [Description: Sjogren syndrome/scleroderma autoantigen 1] [Gene Type: protein-coding]	SSSCA1
ENSG00000171522_at	ENSG00000171522	2	ENSG00000171522	5734 [Gene Symbol: PTGER4] [Locus Tag: ] [Chromosome: 5] [Map Location: 5p13.1] [Description: prostaglandin E receptor 4 (subtype EP4)] [Gene Type: protein-coding]	PTGER4
ENSG00000138378_at	ENSG00000138378	2	ENSG00000138378	6775 [Gene Symbol: STAT4] [Locus Tag: ] [Chromosome: 2] [Map Location: 2q32.2-q32.3] [Description: signal transducer and activator of transcription 4] [Gene Type: protein-coding]	STAT4
ENSG00000116560_at	ENSG00000116560	1	ENSG00000116560	6421 [Gene Symbol: SFPQ] [Locus Tag: ] [Chromosome: 1] [Map Location: 1p34.3] [Description: splicing factor proline/glutamine-rich] [Gene Type: protein-coding]	SFPQ
ENSG00000108946_at	ENSG00000108946	1	ENSG00000108946	5573 [Gene Symbol: PRKAR1A] [Locus Tag: ] [Chromosome: 17] [Map Location: 17q24.2] [Description: protein kinase, cAMP-dependent, regulatory, type I, alpha] [Gene Type: protein-coding]	PRKAR1A

## Sheet: psoriasis
id	egid	score	Gene ID	Gene Info	Gene Symbol
X6702_at	6702	1492	6702	6702 [Gene Symbol: SPRR2C] [Locus Tag: ] [Chromosome: 1] [Map Location: 1q21-q22] [Description: small proline-rich protein 2C (pseudogene)] [Gene Type: pseudo]	SPRR2C
X6283_at	6283	1471	6283	6283 [Gene Symbol: S100A12] [Locus Tag: ] [Chromosome: 1] [Map Location: 1q21] [Description: S100 calcium binding protein A12] [Gene Type: protein-coding]	S100A12
X8638_at	8638	1406	8638	8638 [Gene Symbol: OASL] [Locus Tag: ] [Chromosome: 12] [Map Location: 12q24.2] [Description: 2'-5'-oligoadenylate synthetase-like] [Gene Type: protein-coding]	OASL
X27299_at	27299	1333	27299	27299 [Gene Symbol: ADAMDEC1] [Locus Tag: ] [Chromosome: 8] [Map Location: 8p21.2] [Description: ADAM-like, decysin 1] [Gene Type: protein-coding]	ADAMDEC1
X8942_at	8942	1284	8942	8942 [Gene Symbol: KYNU] [Locus Tag: ] [Chromosome: 2] [Map Location: 2q22.2] [Description: kynureninase] [Gene Type: protein-coding]	KYNU
X338324_at	338324	1238	338324	338324 [Gene Symbol: S100A7A] [Locus Tag: ] [Chromosome: 1] [Map Location: 1q21.3] [Description: S100 calcium binding protein A7A] [Gene Type: protein-coding]	S100A7A
X284366_at	284366	1180	284366	284366 [Gene Symbol: KLK9] [Locus Tag: ] [Chromosome: 19] [Map Location: 19q13.41] [Description: kallikrein-related peptidase 9] [Gene Type: protein-coding]	KLK9
X79887_at	79887	1134	79887	79887 [Gene Symbol: PLBD1] [Locus Tag: ] [Chromosome: 12] [Map Location: 12p13.1] [Description: phospholipase B domain containing 1] [Gene Type: protein-coding]	PLBD1
X84648_at	84648	1111	84648	84648 [Gene Symbol: LCE3D] [Locus Tag: ] [Chromosome: 1] [Map Location: 1q21] [Description: late cornified envelope 3D] [Gene Type: protein-coding]	LCE3D
X374918_at	374918	1074	374918	374918 [Gene Symbol: IGFL1] [Locus Tag: UNQ644/PRO1274] [Chromosome: 19] [Map Location: 19q13.32] [Description: IGF-like family member 1] [Gene Type: protein-coding]	IGFL1
X9407_at	9407	1046	9407	9407 [Gene Symbol: TMPRSS11D] [Locus Tag: ] [Chromosome: 4] [Map Location: 4q13.2] [Description: transmembrane protease, serine 11D] [Gene Type: protein-coding]	TMPRSS11D
X387695_at	387695	1026	387695	387695 [Gene Symbol: C10orf99] [Locus Tag: UNQ1833/PRO3446] [Chromosome: 10] [Map Location: 10q23.1] [Description: chromosome 10 open reading frame 99] [Gene Type: protein-coding]	C10orf99
X6947_at	6947	1019	6947	6947 [Gene Symbol: TCN1] [Locus Tag: ] [Chromosome: 11] [Map Location: 11q11-q12] [Description: transcobalamin I (vitamin B12 binding protein, R binder family)] [Gene Type: protein-coding]	TCN1
X3002_at	3002	954	3002	3002 [Gene Symbol: GZMB] [Locus Tag: ] [Chromosome: 14] [Map Location: 14q11.2] [Description: granzyme B (granzyme 2, cytotoxic T-lymphocyte-associated serine esterase 1)] [Gene Type: protein-coding]	GZMB
X374454_at	374454	942	374454	374454 [Gene Symbol: KRT77] [Locus Tag: ] [Chromosome: 12] [Map Location: 12q13.13] [Description: keratin 77] [Gene Type: protein-coding]	KRT77
X83886_at	83886	862	83886	83886 [Gene Symbol: PRSS27] [Locus Tag: UNQ1884/PRO4327] [Chromosome: 16] [Map Location: 16p13.3] [Description: protease, serine 27] [Gene Type: protein-coding]	PRSS27
X9615_at	9615	861	9615	9615 [Gene Symbol: GDA] [Locus Tag: RP11-63P12.1] [Chromosome: 9] [Map Location: 9q21.13] [Description: guanine deaminase] [Gene Type: protein-coding]	GDA
X56300_at	56300	850	56300	56300 [Gene Symbol: IL36G] [Locus Tag: UNQ2456/PRO5737] [Chromosome: 2] [Map Location: 2q12-q21] [Description: interleukin 36, gamma] [Gene Type: protein-coding]	IL36G
X100996430_at	100996430	815	100996430	-	-
X57016_at	57016	721	57016	57016 [Gene Symbol: AKR1B10] [Locus Tag: ] [Chromosome: 7] [Map Location: 7q33] [Description: aldo-keto reductase family 1, member B10 (aldose reductase)] [Gene Type: protein-coding]	AKR1B10
X29126_at	29126	700	29126	29126 [Gene Symbol: CD274] [Locus Tag: ] [Chromosome: 9] [Map Location: 9p24] [Description: CD274 molecule] [Gene Type: protein-coding]	CD274
X55350_at	55350	654	55350	55350 [Gene Symbol: VNN3] [Locus Tag: ] [Chromosome: 6] [Map Location: 6q23.2] [Description: vanin 3] [Gene Type: protein-coding]	VNN3
X5266_at	5266	604	5266	5266 [Gene Symbol: PI3] [Locus Tag: ] [Chromosome: 20] [Map Location: 20q13.12] [Description: peptidase inhibitor 3, skin-derived] [Gene Type: protein-coding]	PI3
X339105_at	339105	558	339105	339105 [Gene Symbol: PRSS53] [Locus Tag: ] [Chromosome: 16] [Map Location: 16p11.2] [Description: protease, serine, 53] [Gene Type: protein-coding]	PRSS53
X6772_at	6772	548	6772	6772 [Gene Symbol: STAT1] [Locus Tag: ] [Chromosome: 2] [Map Location: 2q32.2] [Description: signal transducer and activator of transcription 1, 91kDa] [Gene Type: protein-coding]	STAT1
X9118_at	9118	545	9118	9118 [Gene Symbol: INA] [Locus Tag: ] [Chromosome: 10] [Map Location: 10q24.33] [Description: internexin neuronal intermediate filament protein, alpha] [Gene Type: protein-coding]	INA
X2919_at	2919	543	2919	2919 [Gene Symbol: CXCL1] [Locus Tag: ] [Chromosome: 4] [Map Location: 4q21] [Description: chemokine (C-X-C motif) ligand 1 (melanoma growth stimulating activity, alpha)] [Gene Type: protein-coding]	CXCL1
X6318_at	6318	530	6318	6318 [Gene Symbol: SERPINB4] [Locus Tag: ] [Chromosome: 18] [Map Location: 18q21.3] [Description: serpin peptidase inhibitor, clade B (ovalbumin), member 4] [Gene Type: protein-coding]	SERPINB4
X597_at	597	500	597	597 [Gene Symbol: BCL2A1] [Locus Tag: ] [Chromosome: 15] [Map Location: 15q24.3] [Description: BCL2-related protein A1] [Gene Type: protein-coding]	BCL2A1
X10563_at	10563	489	10563	10563 [Gene Symbol: CXCL13] [Locus Tag: ] [Chromosome: 4] [Map Location: 4q21] [Description: chemokine (C-X-C motif) ligand 13] [Gene Type: protein-coding]	CXCL13
X56938_at	56938	410	56938	56938 [Gene Symbol: ARNTL2] [Locus Tag: ] [Chromosome: 12] [Map Location: 12p12.2-p11.2] [Description: aryl hydrocarbon receptor nuclear translocator-like 2] [Gene Type: protein-coding]	ARNTL2
X10535_at	10535	404	10535	10535 [Gene Symbol: RNASEH2A] [Locus Tag: ] [Chromosome: 19] [Map Location: 19p13.2] [Description: ribonuclease H2, subunit A] [Gene Type: protein-coding]	RNASEH2A
X7083_at	7083	320	7083	7083 [Gene Symbol: TK1] [Locus Tag: ] [Chromosome: 17] [Map Location: 17q23.2-q25.3] [Description: thymidine kinase 1, soluble] [Gene Type: protein-coding]	TK1
X6364_at	6364	269	6364	6364 [Gene Symbol: CCL20] [Locus Tag: ] [Chromosome: 2] [Map Location: 2q36.3] [Description: chemokine (C-C motif) ligand 20] [Gene Type: protein-coding]	CCL20
X332_at	332	252	332	332 [Gene Symbol: BIRC5] [Locus Tag: ] [Chromosome: 17] [Map Location: 17q25] [Description: baculoviral IAP repeat containing 5] [Gene Type: protein-coding]	BIRC5
X55344_at	55344	252	55344	55344 [Gene Symbol: PLCXD1] [Locus Tag: LL0XNC01-136G2.1] [Chromosome: X|Y] [Map Location: Xp22.33; Yp11.32] [Description: phosphatidylinositol-specific phospholipase C, X domain containing 1] [Gene Type: protein-coding]	PLCXD1
X3576_at	3576	243	3576	3576 [Gene Symbol: CXCL8] [Locus Tag: ] [Chromosome: 4] [Map Location: 4q13-q21] [Description: chemokine (C-X-C motif) ligand 8] [Gene Type: protein-coding]	CXCL8
X9517_at	9517	242	9517	9517 [Gene Symbol: SPTLC2] [Locus Tag: ] [Chromosome: 14] [Map Location: 14q24.3] [Description: serine palmitoyltransferase, long chain base subunit 2] [Gene Type: protein-coding]	SPTLC2
X26064_at	26064	242	26064	26064 [Gene Symbol: RAI14] [Locus Tag: ] [Chromosome: 5] [Map Location: 5p13.3-p13.2] [Description: retinoic acid induced 14] [Gene Type: protein-coding]	RAI14
X3772_at	3772	231	3772	3772 [Gene Symbol: KCNJ15] [Locus Tag: ] [Chromosome: 21] [Map Location: 21q22.2] [Description: potassium inwardly-rectifying channel, subfamily J, member 15] [Gene Type: protein-coding]	KCNJ15
X65982_at	65982	231	65982	65982 [Gene Symbol: ZSCAN18] [Locus Tag: ] [Chromosome: 19] [Map Location: 19q13.43] [Description: zinc finger and SCAN domain containing 18] [Gene Type: protein-coding]	ZSCAN18
X1236_at	1236	216	1236	1236 [Gene Symbol: CCR7] [Locus Tag: ] [Chromosome: 17] [Map Location: 17q12-q21.2] [Description: chemokine (C-C motif) receptor 7] [Gene Type: protein-coding]	CCR7
AFFX.HUMISGF3A.M97935_3_at	AFF.HUMISGF3A.M97935_3	209	AFF.HUMISGF3A.M97935_3	-	-
X416_at	416	205	416	416 [Gene Symbol: ARSF] [Locus Tag: ] [Chromosome: X] [Map Location: Xp22.3] [Description: arylsulfatase F] [Gene Type: protein-coding]	ARSF
X11219_at	11219	192	11219	11219 [Gene Symbol: TREX2] [Locus Tag: ] [Chromosome: X] [Map Location: Xq28] [Description: three prime repair exonuclease 2] [Gene Type: protein-coding]	TREX2
X3400_at	3400	192	3400	3400 [Gene Symbol: ID4] [Locus Tag: ] [Chromosome: 6] [Map Location: 6p22.3] [Description: inhibitor of DNA binding 4, dominant negative helix-loop-helix protein] [Gene Type: protein-coding]	ID4
X79838_at	79838	184	79838	79838 [Gene Symbol: TMC5] [Locus Tag: UNQ8238/PRO33604] [Chromosome: 16] [Map Location: 16p12.3] [Description: transmembrane channel-like 5] [Gene Type: protein-coding]	TMC5
X8601_at	8601	174	8601	8601 [Gene Symbol: RGS20] [Locus Tag: ] [Chromosome: 8] [Map Location: 8q11.23] [Description: regulator of G-protein signaling 20] [Gene Type: protein-coding]	RGS20
X79094_at	79094	165	79094	79094 [Gene Symbol: CHAC1] [Locus Tag: ] [Chromosome: 15] [Map Location: 15q15.1] [Description: ChaC, cation transport regulator homolog 1 (E. coli)] [Gene Type: protein-coding]	CHAC1
X55008_at	55008	161	55008	55008 [Gene Symbol: HERC6] [Locus Tag: ] [Chromosome: 4] [Map Location: 4q22.1] [Description: HECT and RLD domain containing E3 ubiquitin protein ligase family member 6] [Gene Type: protein-coding]	HERC6
X63928_at	63928	157	63928	63928 [Gene Symbol: CHP2] [Locus Tag: ] [Chromosome: 16] [Map Location: 16p12.2] [Description: calcineurin-like EF-hand protein 2] [Gene Type: protein-coding]	CHP2
X9775_at	9775	152	9775	9775 [Gene Symbol: EIF4A3] [Locus Tag: ] [Chromosome: 17] [Map Location: 17q25.3] [Description: eukaryotic translation initiation factor 4A3] [Gene Type: protein-coding]	EIF4A3
X4939_at	4939	146	4939	4939 [Gene Symbol: OAS2] [Locus Tag: ] [Chromosome: 12] [Map Location: 12q24.2] [Description: 2'-5'-oligoadenylate synthetase 2, 69/71kDa] [Gene Type: protein-coding]	OAS2
X6700_at	6700	146	6700	6700 [Gene Symbol: SPRR2A] [Locus Tag: ] [Chromosome: 1] [Map Location: 1q21-q22] [Description: small proline-rich protein 2A] [Gene Type: protein-coding]	SPRR2A
X375791_at	375791	144	375791	375791 [Gene Symbol: CYSRT1] [Locus Tag: RP13-122B23.5] [Chromosome: 9] [Map Location: 9q34.3] [Description: cysteine-rich tail protein 1] [Gene Type: protein-coding]	CYSRT1
X5646_at	5646	142	5646	5646 [Gene Symbol: PRSS3] [Locus Tag: RP11-176F3.3] [Chromosome: 9] [Map Location: 9p11.2] [Description: protease, serine, 3] [Gene Type: protein-coding]	PRSS3
X115749_at	115749	141	115749	115749 [Gene Symbol: C12orf56] [Locus Tag: ] [Chromosome: 12] [Map Location: 12q14.2] [Description: chromosome 12 open reading frame 56] [Gene Type: protein-coding]	C12orf56
X83595_at	83595	128	83595	83595 [Gene Symbol: SOX7] [Locus Tag: ] [Chromosome: 8] [Map Location: 8p23.1] [Description: SRY (sex determining region Y)-box 7] [Gene Type: protein-coding]	SOX7
X9212_at	9212	125	9212	9212 [Gene Symbol: AURKB] [Locus Tag: ] [Chromosome: 17] [Map Location: 17p13.1] [Description: aurora kinase B] [Gene Type: protein-coding]	AURKB
X79605_at	79605	124	79605	79605 [Gene Symbol: PGBD5] [Locus Tag: ] [Chromosome: 1] [Map Location: 1q42.13] [Description: piggyBac transposable element derived 5] [Gene Type: protein-coding]	PGBD5
X120224_at	120224	114	120224	120224 [Gene Symbol: TMEM45B] [Locus Tag: ] [Chromosome: 11] [Map Location: 11q24.3] [Description: transmembrane protein 45B] [Gene Type: protein-coding]	TMEM45B
X4306_at	4306	113	4306	4306 [Gene Symbol: NR3C2] [Locus Tag: ] [Chromosome: 4] [Map Location: 4q31.1] [Description: nuclear receptor subfamily 3, group C, member 2] [Gene Type: protein-coding]	NR3C2
X27178_at	27178	113	27178	27178 [Gene Symbol: IL37] [Locus Tag: ] [Chromosome: 2] [Map Location: 2q12-q14.1] [Description: interleukin 37] [Gene Type: protein-coding]	IL37
X3627_at	3627	112	3627	3627 [Gene Symbol: CXCL10] [Locus Tag: ] [Chromosome: 4] [Map Location: 4q21] [Description: chemokine (C-X-C motif) ligand 10] [Gene Type: protein-coding]	CXCL10
X7051_at	7051	109	7051	7051 [Gene Symbol: TGM1] [Locus Tag: ] [Chromosome: 14] [Map Location: 14q11.2] [Description: transglutaminase 1] [Gene Type: protein-coding]	TGM1
X3429_at	3429	108	3429	3429 [Gene Symbol: IFI27] [Locus Tag: ] [Chromosome: 14] [Map Location: 14q32] [Description: interferon, alpha-inducible protein 27] [Gene Type: protein-coding]	IFI27
X10850_at	10850	108	10850	10850 [Gene Symbol: CCL27] [Locus Tag: RP11-195F19.28-001] [Chromosome: 9] [Map Location: 9p13] [Description: chemokine (C-C motif) ligand 27] [Gene Type: protein-coding]	CCL27
X10253_at	10253	107	10253	10253 [Gene Symbol: SPRY2] [Locus Tag: ] [Chromosome: 13] [Map Location: 13q31.1] [Description: sprouty homolog 2 (Drosophila)] [Gene Type: protein-coding]	SPRY2
X388698_at	388698	106	388698	388698 [Gene Symbol: FLG2] [Locus Tag: RP1-14N1.3] [Chromosome: 1] [Map Location: 1q21.3] [Description: filaggrin family member 2] [Gene Type: protein-coding]	FLG2
X23657_at	23657	105	23657	23657 [Gene Symbol: SLC7A11] [Locus Tag: ] [Chromosome: 4] [Map Location: 4q28-q32] [Description: solute carrier family 7 (anionic amino acid transporter light chain, xc- system), member 11] [Gene Type: protein-coding]	SLC7A11
X4321_at	4321	101	4321	4321 [Gene Symbol: MMP12] [Locus Tag: ] [Chromosome: 11] [Map Location: 11q22.3] [Description: matrix metallopeptidase 12 (macrophage elastase)] [Gene Type: protein-coding]	MMP12
X6317_at	6317	101	6317	6317 [Gene Symbol: SERPINB3] [Locus Tag: ] [Chromosome: 18] [Map Location: 18q21.3] [Description: serpin peptidase inhibitor, clade B (ovalbumin), member 3] [Gene Type: protein-coding]	SERPINB3
X8876_at	8876	87	8876	8876 [Gene Symbol: VNN1] [Locus Tag: ] [Chromosome: 6] [Map Location: 6q23-q24] [Description: vanin 1] [Gene Type: protein-coding]	VNN1
X11226_at	11226	81	11226	11226 [Gene Symbol: GALNT6] [Locus Tag: ] [Chromosome: 12] [Map Location: 12q13] [Description: polypeptide N-acetylgalactosaminyltransferase 6] [Gene Type: protein-coding]	GALNT6
X9955_at	9955	76	9955	9955 [Gene Symbol: HS3ST3A1] [Locus Tag: UNQ2551/PRO6180] [Chromosome: 17] [Map Location: 17p12] [Description: heparan sulfate (glucosamine) 3-O-sulfotransferase 3A1] [Gene Type: protein-coding]	HS3ST3A1
X4057_at	4057	74	4057	4057 [Gene Symbol: LTF] [Locus Tag: ] [Chromosome: 3] [Map Location: 3p21.31] [Description: lactotransferrin] [Gene Type: protein-coding]	LTF
X147947_at	147947	74	147947	147947 [Gene Symbol: ZNF542P] [Locus Tag: ] [Chromosome: 19] [Map Location: 19q13.43] [Description: zinc finger protein 542, pseudogene] [Gene Type: pseudo]	ZNF542P
X140739_at	140739	73	140739	140739 [Gene Symbol: UBE2F] [Locus Tag: ] [Chromosome: 2] [Map Location: 2q37.3] [Description: ubiquitin-conjugating enzyme E2F (putative)] [Gene Type: protein-coding]	UBE2F
X29108_at	29108	72	29108	29108 [Gene Symbol: PYCARD] [Locus Tag: ] [Chromosome: 16] [Map Location: 16p11.2] [Description: PYD and CARD domain containing] [Gene Type: protein-coding]	PYCARD
X9737_at	9737	70	9737	9737 [Gene Symbol: GPRASP1] [Locus Tag: RP4-769N13.1] [Chromosome: X] [Map Location: Xq22.1] [Description: G protein-coupled receptor associated sorting protein 1] [Gene Type: protein-coding]	GPRASP1
X2525_at	2525	66	2525	2525 [Gene Symbol: FUT3] [Locus Tag: ] [Chromosome: 19] [Map Location: 19p13.3] [Description: fucosyltransferase 3 (galactoside 3(4)-L-fucosyltransferase, Lewis blood group)] [Gene Type: protein-coding]	FUT3
X91543_at	91543	66	91543	91543 [Gene Symbol: RSAD2] [Locus Tag: ] [Chromosome: 2] [Map Location: 2p25.2] [Description: radical S-adenosyl methionine domain containing 2] [Gene Type: protein-coding]	RSAD2
X80149_at	80149	66	80149	80149 [Gene Symbol: ZC3H12A] [Locus Tag: RP3-423B22.1] [Chromosome: 1] [Map Location: 1p34.3] [Description: zinc finger CCCH-type containing 12A] [Gene Type: protein-coding]	ZC3H12A
X8796_at	8796	63	8796	8796 [Gene Symbol: SCEL] [Locus Tag: ] [Chromosome: 13] [Map Location: 13q22] [Description: sciellin] [Gene Type: protein-coding]	SCEL
X1493_at	1493	62	1493	1493 [Gene Symbol: CTLA4] [Locus Tag: ] [Chromosome: 2] [Map Location: 2q33] [Description: cytotoxic T-lymphocyte-associated protein 4] [Gene Type: protein-coding]	CTLA4
X23553_at	23553	62	23553	23553 [Gene Symbol: HYAL4] [Locus Tag: ] [Chromosome: 7] [Map Location: 7q31.3] [Description: hyaluronoglucosaminidase 4] [Gene Type: protein-coding]	HYAL4
X5724_at	5724	60	5724	5724 [Gene Symbol: PTAFR] [Locus Tag: ] [Chromosome: 1] [Map Location: 1p35-p34.3] [Description: platelet-activating factor receptor] [Gene Type: protein-coding]	PTAFR
X51050_at	51050	60	51050	51050 [Gene Symbol: PI15] [Locus Tag: ] [Chromosome: 8] [Map Location: 8q21.11] [Description: peptidase inhibitor 15] [Gene Type: protein-coding]	PI15
X8851_at	8851	60	8851	8851 [Gene Symbol: CDK5R1] [Locus Tag: ] [Chromosome: 17] [Map Location: 17q11.2] [Description: cyclin-dependent kinase 5, regulatory subunit 1 (p35)] [Gene Type: protein-coding]	CDK5R1
X100996579_at	100996579	59	100996579	100996579 [Gene Symbol: LOC100996579] [Locus Tag: ] [Chromosome: 2] [Map Location: 2q24.2] [Description: uncharacterized LOC100996579] [Gene Type: ncRNA]	LOC100996579
X2760_at	2760	58	2760	2760 [Gene Symbol: GM2A] [Locus Tag: ] [Chromosome: 5] [Map Location: 5q33.1] [Description: GM2 ganglioside activator] [Gene Type: protein-coding]	GM2A
X84518_at	84518	56	84518	84518 [Gene Symbol: CNFN] [Locus Tag: ] [Chromosome: 19] [Map Location: 19q13.2] [Description: cornifelin] [Gene Type: protein-coding]	CNFN
X479_at	479	56	479	479 [Gene Symbol: ATP12A] [Locus Tag: ] [Chromosome: 13] [Map Location: 13q12.12|13q12.1-q12.3] [Description: ATPase, H+/K+ transporting, nongastric, alpha polypeptide] [Gene Type: protein-coding]	ATP12A
X3553_at	3553	55	3553	3553 [Gene Symbol: IL1B] [Locus Tag: ] [Chromosome: 2] [Map Location: 2q14] [Description: interleukin 1, beta] [Gene Type: protein-coding]	IL1B
X79038_at	79038	54	79038	79038 [Gene Symbol: ZFYVE21] [Locus Tag: ] [Chromosome: 14] [Map Location: 14q32.33] [Description: zinc finger, FYVE domain containing 21] [Gene Type: protein-coding]	ZFYVE21
X51458_at	51458	52	51458	51458 [Gene Symbol: RHCG] [Locus Tag: ] [Chromosome: 15] [Map Location: 15q25] [Description: Rh family, C glycoprotein] [Gene Type: protein-coding]	RHCG
X5467_at	5467	50	5467	5467 [Gene Symbol: PPARD] [Locus Tag: ] [Chromosome: 6] [Map Location: 6p21.2] [Description: peroxisome proliferator-activated receptor delta] [Gene Type: protein-coding]	PPARD
X55803_at	55803	48	55803	55803 [Gene Symbol: ADAP2] [Locus Tag: ] [Chromosome: 17] [Map Location: 17q11.2] [Description: ArfGAP with dual PH domains 2] [Gene Type: protein-coding]	ADAP2
X10855_at	10855	45	10855	10855 [Gene Symbol: HPSE] [Locus Tag: ] [Chromosome: 4] [Map Location: 4q21.3] [Description: heparanase] [Gene Type: protein-coding]	HPSE
X30001_at	30001	44	30001	30001 [Gene Symbol: ERO1L] [Locus Tag: UNQ434/PRO865] [Chromosome: 14] [Map Location: 14q22.1] [Description: ERO1-like (S. cerevisiae)] [Gene Type: protein-coding]	ERO1L
X79153_at	79153	44	79153	79153 [Gene Symbol: GDPD3] [Locus Tag: ] [Chromosome: 16] [Map Location: 16p11.2] [Description: glycerophosphodiester phosphodiesterase domain containing 3] [Gene Type: protein-coding]	GDPD3
X23589_at	23589	43	23589	23589 [Gene Symbol: CARHSP1] [Locus Tag: ] [Chromosome: 16] [Map Location: 16p13.2] [Description: calcium regulated heat stable protein 1, 24kDa] [Gene Type: protein-coding]	CARHSP1
X55270_at	55270	41	55270	55270 [Gene Symbol: NUDT15] [Locus Tag: RP11-90M2.1] [Chromosome: 13] [Map Location: 13q14.2] [Description: nudix (nucleoside diphosphate linked moiety X)-type motif 15] [Gene Type: protein-coding]	NUDT15
X4781_at	4781	39	4781	4781 [Gene Symbol: NFIB] [Locus Tag: RP11-280O24.2] [Chromosome: 9] [Map Location: 9p24.1] [Description: nuclear factor I/B] [Gene Type: protein-coding]	NFIB
X439949_at	439949	37	439949	439949 [Gene Symbol: PRKCQ-AS1] [Locus Tag: RP11-5N23.2] [Chromosome: 10] [Map Location: 10p14] [Description: PRKCQ antisense RNA 1] [Gene Type: ncRNA]	PRKCQ-AS1
X64151_at	64151	36	64151	64151 [Gene Symbol: NCAPG] [Locus Tag: ] [Chromosome: 4] [Map Location: 4p15.33] [Description: non-SMC condensin I complex, subunit G] [Gene Type: protein-coding]	NCAPG
X4940_at	4940	36	4940	4940 [Gene Symbol: OAS3] [Locus Tag: P/OKcl.4] [Chromosome: 12] [Map Location: 12q24.2] [Description: 2'-5'-oligoadenylate synthetase 3, 100kDa] [Gene Type: protein-coding]	OAS3
X7852_at	7852	36	7852	7852 [Gene Symbol: CXCR4] [Locus Tag: ] [Chromosome: 2] [Map Location: 2q21] [Description: chemokine (C-X-C motif) receptor 4] [Gene Type: protein-coding]	CXCR4
X3290_at	3290	35	3290	3290 [Gene Symbol: HSD11B1] [Locus Tag: ] [Chromosome: 1] [Map Location: 1q32-q41] [Description: hydroxysteroid (11-beta) dehydrogenase 1] [Gene Type: protein-coding]	HSD11B1
X64581_at	64581	32	64581	64581 [Gene Symbol: CLEC7A] [Locus Tag: UNQ539/PRO1082] [Chromosome: 12] [Map Location: 12p13.2] [Description: C-type lectin domain family 7, member A] [Gene Type: protein-coding]	CLEC7A
X54809_at	54809	32	54809	54809 [Gene Symbol: SAMD9] [Locus Tag: ] [Chromosome: 7] [Map Location: 7q21.2] [Description: sterile alpha motif domain containing 9] [Gene Type: protein-coding]	SAMD9
X55640_at	55640	31	55640	55640 [Gene Symbol: FLVCR2] [Locus Tag: ] [Chromosome: 14] [Map Location: 14q24.3] [Description: feline leukemia virus subgroup C cellular receptor family, member 2] [Gene Type: protein-coding]	FLVCR2
X7162_at	7162	31	7162	7162 [Gene Symbol: TPBG] [Locus Tag: ] [Chromosome: 6] [Map Location: 6q14-q15] [Description: trophoblast glycoprotein] [Gene Type: protein-coding]	TPBG
X24137_at	24137	31	24137	24137 [Gene Symbol: KIF4A] [Locus Tag: ] [Chromosome: X] [Map Location: Xq13.1] [Description: kinesin family member 4A] [Gene Type: protein-coding]	KIF4A
X2048_at	2048	28	2048	2048 [Gene Symbol: EPHB2] [Locus Tag: ] [Chromosome: 1] [Map Location: 1p36.1-p35] [Description: EPH receptor B2] [Gene Type: protein-coding]	EPHB2
X891_at	891	27	891	891 [Gene Symbol: CCNB1] [Locus Tag: ] [Chromosome: 5] [Map Location: 5q12] [Description: cyclin B1] [Gene Type: protein-coding]	CCNB1
X9768_at	9768	27	9768	9768 [Gene Symbol: KIAA0101] [Locus Tag: L5] [Chromosome: 15] [Map Location: 15q22.31] [Description: KIAA0101] [Gene Type: protein-coding]	KIAA0101
X55040_at	55040	26	55040	55040 [Gene Symbol: EPN3] [Locus Tag: ] [Chromosome: 17] [Map Location: 17q21.33] [Description: epsin 3] [Gene Type: protein-coding]	EPN3
X55686_at	55686	26	55686	55686 [Gene Symbol: MREG] [Locus Tag: HDCGA21P] [Chromosome: 2] [Map Location: 2q35] [Description: melanoregulin] [Gene Type: protein-coding]	MREG
X10158_at	10158	25	10158	10158 [Gene Symbol: PDZK1IP1] [Locus Tag: RP1-18D14.5] [Chromosome: 1] [Map Location: 1p33] [Description: PDZK1 interacting protein 1] [Gene Type: protein-coding]	PDZK1IP1
X5275_at	5275	25	5275	5275 [Gene Symbol: SERPINB13] [Locus Tag: ] [Chromosome: 18] [Map Location: 18q21.33] [Description: serpin peptidase inhibitor, clade B (ovalbumin), member 13] [Gene Type: protein-coding]	SERPINB13
X113730_at	113730	24	113730	113730 [Gene Symbol: KLHDC7B] [Locus Tag: ] [Chromosome: 22] [Map Location: 22q13.33] [Description: kelch domain containing 7B] [Gene Type: protein-coding]	KLHDC7B
X115362_at	115362	24	115362	115362 [Gene Symbol: GBP5] [Locus Tag: UNQ2427/PRO4987] [Chromosome: 1] [Map Location: 1p22.2] [Description: guanylate binding protein 5] [Gene Type: protein-coding]	GBP5
X4644_at	4644	23	4644	4644 [Gene Symbol: MYO5A] [Locus Tag: ] [Chromosome: 15] [Map Location: 15q21] [Description: myosin VA (heavy chain 12, myoxin)] [Gene Type: protein-coding]	MYO5A
X57823_at	57823	23	57823	57823 [Gene Symbol: SLAMF7] [Locus Tag: UNQ576/PRO1138] [Chromosome: 1] [Map Location: 1q23.1-q24.1] [Description: SLAM family member 7] [Gene Type: protein-coding]	SLAMF7
X220134_at	220134	22	220134	220134 [Gene Symbol: SKA1] [Locus Tag: ] [Chromosome: 18] [Map Location: 18q21.1] [Description: spindle and kinetochore associated complex subunit 1] [Gene Type: protein-coding]	SKA1
X83666_at	83666	21	83666	83666 [Gene Symbol: PARP9] [Locus Tag: ] [Chromosome: 3] [Map Location: 3q21] [Description: poly (ADP-ribose) polymerase family, member 9] [Gene Type: protein-coding]	PARP9
X4283_at	4283	21	4283	4283 [Gene Symbol: CXCL9] [Locus Tag: ] [Chromosome: 4] [Map Location: 4q21] [Description: chemokine (C-X-C motif) ligand 9] [Gene Type: protein-coding]	CXCL9
X27179_at	27179	21	27179	27179 [Gene Symbol: IL36A] [Locus Tag: ] [Chromosome: 2] [Map Location: 2q12-q14.1] [Description: interleukin 36, alpha] [Gene Type: protein-coding]	IL36A
X6523_at	6523	20	6523	6523 [Gene Symbol: SLC5A1] [Locus Tag: RP1-127L4.1] [Chromosome: 22] [Map Location: 22q12.3] [Description: solute carrier family 5 (sodium/glucose cotransporter), member 1] [Gene Type: protein-coding]	SLC5A1
X3308_at	3308	20	3308	3308 [Gene Symbol: HSPA4] [Locus Tag: ] [Chromosome: 5] [Map Location: 5q31.1] [Description: heat shock 70kDa protein 4] [Gene Type: protein-coding]	HSPA4
X9232_at	9232	19	9232	9232 [Gene Symbol: PTTG1] [Locus Tag: ] [Chromosome: 5] [Map Location: 5q35.1] [Description: pituitary tumor-transforming 1] [Gene Type: protein-coding]	PTTG1
X5588_at	5588	19	5588	5588 [Gene Symbol: PRKCQ] [Locus Tag: RP11-563J2.1] [Chromosome: 10] [Map Location: 10p15] [Description: protein kinase C, theta] [Gene Type: protein-coding]	PRKCQ
X2706_at	2706	19	2706	2706 [Gene Symbol: GJB2] [Locus Tag: ] [Chromosome: 13] [Map Location: 13q11-q12] [Description: gap junction protein, beta 2, 26kDa] [Gene Type: protein-coding]	GJB2
X55872_at	55872	18	55872	55872 [Gene Symbol: PBK] [Locus Tag: ] [Chromosome: 8] [Map Location: 8p21.2] [Description: PDZ binding kinase] [Gene Type: protein-coding]	PBK
X64785_at	64785	17	64785	64785 [Gene Symbol: GINS3] [Locus Tag: ] [Chromosome: 16] [Map Location: 16q21] [Description: GINS complex subunit 3 (Psf3 homolog)] [Gene Type: protein-coding]	GINS3
X1438_at	1438	17	1438	1438 [Gene Symbol: CSF2RA] [Locus Tag: ] [Chromosome: X|Y] [Map Location: Xp22.32 and Yp11.3] [Description: colony stimulating factor 2 receptor, alpha, low-affinity (granulocyte-macrophage)] [Gene Type: protein-coding]	CSF2RA
X1117_at	1117	17	1117	1117 [Gene Symbol: CHI3L2] [Locus Tag: ] [Chromosome: 1] [Map Location: 1p13.3] [Description: chitinase 3-like 2] [Gene Type: protein-coding]	CHI3L2
X26147_at	26147	17	26147	26147 [Gene Symbol: PHF19] [Locus Tag: RP11-27I1.1] [Chromosome: 9] [Map Location: 9q33.2] [Description: PHD finger protein 19] [Gene Type: protein-coding]	PHF19
X9133_at	9133	17	9133	9133 [Gene Symbol: CCNB2] [Locus Tag: ] [Chromosome: 15] [Map Location: 15q22.2] [Description: cyclin B2] [Gene Type: protein-coding]	CCNB2
X4589_at	4589	17	4589	4589 [Gene Symbol: MUC7] [Locus Tag: ] [Chromosome: 4] [Map Location: 4q13.3] [Description: mucin 7, secreted] [Gene Type: protein-coding]	MUC7
X23242_at	23242	16	23242	23242 [Gene Symbol: COBL] [Locus Tag: ] [Chromosome: 7] [Map Location: 7p12.1] [Description: cordon-bleu WH2 repeat protein] [Gene Type: protein-coding]	COBL
X25800_at	25800	16	25800	25800 [Gene Symbol: SLC39A6] [Locus Tag: ] [Chromosome: 18] [Map Location: 18q12.2] [Description: solute carrier family 39 (zinc transporter), member 6] [Gene Type: protein-coding]	SLC39A6
X9076_at	9076	16	9076	9076 [Gene Symbol: CLDN1] [Locus Tag: UNQ481/PRO944] [Chromosome: 3] [Map Location: 3q28-q29] [Description: claudin 1] [Gene Type: protein-coding]	CLDN1
X79993_at	79993	15	79993	79993 [Gene Symbol: ELOVL7] [Locus Tag: ] [Chromosome: 5] [Map Location: 5q12.1] [Description: ELOVL fatty acid elongase 7] [Gene Type: protein-coding]	ELOVL7
X100506548_at	100506548	15	100506548	100506548 [Gene Symbol: LOC100506548] [Locus Tag: ] [Chromosome: 5] [Map Location: ] [Description: uncharacterized LOC100506548] [Gene Type: ncRNA]	LOC100506548
X130576_at	130576	14	130576	130576 [Gene Symbol: LYPD6B] [Locus Tag: ] [Chromosome: 2] [Map Location: 2q23.2] [Description: LY6/PLAUR domain containing 6B] [Gene Type: protein-coding]	LYPD6B
X58472_at	58472	13	58472	58472 [Gene Symbol: SQRDL] [Locus Tag: CGI-44] [Chromosome: 15] [Map Location: 15q15] [Description: sulfide quinone reductase-like (yeast)] [Gene Type: protein-coding]	SQRDL
X6280_at	6280	13	6280	6280 [Gene Symbol: S100A9] [Locus Tag: ] [Chromosome: 1] [Map Location: 1q21] [Description: S100 calcium binding protein A9] [Gene Type: protein-coding]	S100A9
X11197_at	11197	13	11197	11197 [Gene Symbol: WIF1] [Locus Tag: UNQ191/PRO217] [Chromosome: 12] [Map Location: 12q14.3] [Description: WNT inhibitory factor 1] [Gene Type: protein-coding]	WIF1
X389336_at	389336	12	389336	389336 [Gene Symbol: C5orf46] [Locus Tag: UNQ472/PRO839] [Chromosome: 5] [Map Location: 5q32] [Description: chromosome 5 open reading frame 46] [Gene Type: protein-coding]	C5orf46
X94240_at	94240	12	94240	94240 [Gene Symbol: EPSTI1] [Locus Tag: RP11-145J3.1] [Chromosome: 13] [Map Location: 13q13.3] [Description: epithelial stromal interaction 1 (breast)] [Gene Type: protein-coding]	EPSTI1
X4615_at	4615	12	4615	4615 [Gene Symbol: MYD88] [Locus Tag: ] [Chromosome: 3] [Map Location: 3p22] [Description: myeloid differentiation primary response 88] [Gene Type: protein-coding]	MYD88
X5445_at	5445	11	5445	5445 [Gene Symbol: PON2] [Locus Tag: ] [Chromosome: 7] [Map Location: 7q21.3] [Description: paraoxonase 2] [Gene Type: protein-coding]	PON2
X63934_at	63934	11	63934	63934 [Gene Symbol: ZNF667] [Locus Tag: ] [Chromosome: 19] [Map Location: 19q13.43] [Description: zinc finger protein 667] [Gene Type: protein-coding]	ZNF667
X10205_at	10205	11	10205	10205 [Gene Symbol: MPZL2] [Locus Tag: UNQ606/PRO1192] [Chromosome: 11] [Map Location: 11q24] [Description: myelin protein zero-like 2] [Gene Type: protein-coding]	MPZL2
X128488_at	128488	10	128488	128488 [Gene Symbol: WFDC12] [Locus Tag: UNQ544/PRO844] [Chromosome: 20] [Map Location: 20q13.12] [Description: WAP four-disulfide core domain 12] [Gene Type: protein-coding]	WFDC12
X55858_at	55858	10	55858	55858 [Gene Symbol: TMEM165] [Locus Tag: ] [Chromosome: 4] [Map Location: 4q12] [Description: transmembrane protein 165] [Gene Type: protein-coding]	TMEM165
X898_at	898	10	898	898 [Gene Symbol: CCNE1] [Locus Tag: ] [Chromosome: 19] [Map Location: 19q12] [Description: cyclin E1] [Gene Type: protein-coding]	CCNE1
X22996_at	22996	9	22996	22996 [Gene Symbol: TTC39A] [Locus Tag: ] [Chromosome: 1] [Map Location: 1p32.3] [Description: tetratricopeptide repeat domain 39A] [Gene Type: protein-coding]	TTC39A
X100505839_at	100505839	9	100505839	100505839 [Gene Symbol: SH3PXD2A-AS1] [Locus Tag: ] [Chromosome: 10] [Map Location: ] [Description: SH3PXD2A antisense RNA 1] [Gene Type: ncRNA]	SH3PXD2A-AS1
X154754_at	154754	9	154754	154754 [Gene Symbol: PRSS3P2] [Locus Tag: ] [Chromosome: 7] [Map Location: 7q34] [Description: protease, serine, 3 pseudogene 2] [Gene Type: pseudo]	PRSS3P2
X55165_at	55165	9	55165	55165 [Gene Symbol: CEP55] [Locus Tag: RP11-30E16.2] [Chromosome: 10] [Map Location: 10q23.33] [Description: centrosomal protein 55kDa] [Gene Type: protein-coding]	CEP55
X9470_at	9470	8	9470	9470 [Gene Symbol: EIF4E2] [Locus Tag: ] [Chromosome: 2] [Map Location: 2q37.1] [Description: eukaryotic translation initiation factor 4E family member 2] [Gene Type: protein-coding]	EIF4E2
X144568_at	144568	8	144568	144568 [Gene Symbol: A2ML1] [Locus Tag: ] [Chromosome: 12] [Map Location: 12p13.31] [Description: alpha-2-macroglobulin-like 1] [Gene Type: protein-coding]	A2ML1
X79852_at	79852	8	79852	79852 [Gene Symbol: EPHX3] [Locus Tag: ] [Chromosome: 19] [Map Location: 19p13.12] [Description: epoxide hydrolase 3] [Gene Type: protein-coding]	EPHX3
X200315_at	200315	7	200315	200315 [Gene Symbol: APOBEC3A] [Locus Tag: ] [Chromosome: 22] [Map Location: 22q13.1-q13.2] [Description: apolipoprotein B mRNA editing enzyme, catalytic polypeptide-like 3A] [Gene Type: protein-coding]	APOBEC3A
X9833_at	9833	7	9833	9833 [Gene Symbol: MELK] [Locus Tag: RP11-8N6.1] [Chromosome: 9] [Map Location: 9p13.2] [Description: maternal embryonic leucine zipper kinase] [Gene Type: protein-coding]	MELK
AFFX.HUMISGF3A.M97935_5_at	AFF.HUMISGF3A.M97935_5	7	AFF.HUMISGF3A.M97935_5	-	-
X5655_at	5655	7	5655	5655 [Gene Symbol: KLK10] [Locus Tag: ] [Chromosome: 19] [Map Location: 19q13] [Description: kallikrein-related peptidase 10] [Gene Type: protein-coding]	KLK10
X3579_at	3579	6	3579	3579 [Gene Symbol: CXCR2] [Locus Tag: ] [Chromosome: 2] [Map Location: 2q35] [Description: chemokine (C-X-C motif) receptor 2] [Gene Type: protein-coding]	CXCR2
X6279_at	6279	6	6279	6279 [Gene Symbol: S100A8] [Locus Tag: ] [Chromosome: 1] [Map Location: 1q21] [Description: S100 calcium binding protein A8] [Gene Type: protein-coding]	S100A8
X85377_at	85377	6	85377	85377 [Gene Symbol: MICALL1] [Locus Tag: AL022311.2] [Chromosome: 22] [Map Location: 22q13.1] [Description: MICAL-like 1] [Gene Type: protein-coding]	MICALL1
X113146_at	113146	6	113146	113146 [Gene Symbol: AHNAK2] [Locus Tag: ] [Chromosome: 14] [Map Location: 14q32.33] [Description: AHNAK nucleoprotein 2] [Gene Type: protein-coding]	AHNAK2
X5427_at	5427	5	5427	5427 [Gene Symbol: POLE2] [Locus Tag: ] [Chromosome: 14] [Map Location: 14q21-q22] [Description: polymerase (DNA directed), epsilon 2, accessory subunit] [Gene Type: protein-coding]	POLE2
X475_at	475	5	475	475 [Gene Symbol: ATOX1] [Locus Tag: ] [Chromosome: 5] [Map Location: 5q32] [Description: antioxidant 1 copper chaperone] [Gene Type: protein-coding]	ATOX1
X29089_at	29089	5	29089	29089 [Gene Symbol: UBE2T] [Locus Tag: HSPC150] [Chromosome: 1] [Map Location: 1q32.1] [Description: ubiquitin-conjugating enzyme E2T (putative)] [Gene Type: protein-coding]	UBE2T
X79671_at	79671	5	79671	79671 [Gene Symbol: NLRX1] [Locus Tag: ] [Chromosome: 11] [Map Location: 11q23.3] [Description: NLR family member X1] [Gene Type: protein-coding]	NLRX1
X84885_at	84885	5	84885	84885 [Gene Symbol: ZDHHC12] [Locus Tag: RP11-545E17.12-002] [Chromosome: 9] [Map Location: 9q34.11] [Description: zinc finger, DHHC-type containing 12] [Gene Type: protein-coding]	ZDHHC12
X8581_at	8581	5	8581	8581 [Gene Symbol: LY6D] [Locus Tag: ] [Chromosome: 8] [Map Location: 8q24] [Description: lymphocyte antigen 6 complex, locus D] [Gene Type: protein-coding]	LY6D
X3868_at	3868	4	3868	3868 [Gene Symbol: KRT16] [Locus Tag: ] [Chromosome: 17] [Map Location: 17q21.2] [Description: keratin 16] [Gene Type: protein-coding]	KRT16
X983_at	983	4	983	983 [Gene Symbol: CDK1] [Locus Tag: ] [Chromosome: 10] [Map Location: 10q21.1] [Description: cyclin-dependent kinase 1] [Gene Type: protein-coding]	CDK1
X81577_at	81577	4	81577	81577 [Gene Symbol: GFOD2] [Locus Tag: UNQ9430/PRO34691] [Chromosome: 16] [Map Location: 16q22.1] [Description: glucose-fructose oxidoreductase domain containing 2] [Gene Type: protein-coding]	GFOD2
X57820_at	57820	4	57820	57820 [Gene Symbol: CCNB1IP1] [Locus Tag: ] [Chromosome: 14] [Map Location: 14q11.2] [Description: cyclin B1 interacting protein 1, E3 ubiquitin protein ligase] [Gene Type: protein-coding]	CCNB1IP1
X54498_at	54498	4	54498	54498 [Gene Symbol: SMOX] [Locus Tag: RP4-779E11.4] [Chromosome: 20] [Map Location: 20p13] [Description: spermine oxidase] [Gene Type: protein-coding]	SMOX
X10424_at	10424	4	10424	10424 [Gene Symbol: PGRMC2] [Locus Tag: ] [Chromosome: 4] [Map Location: 4q26] [Description: progesterone receptor membrane component 2] [Gene Type: protein-coding]	PGRMC2
X79733_at	79733	4	79733	79733 [Gene Symbol: E2F8] [Locus Tag: ] [Chromosome: 11] [Map Location: 11p15.1] [Description: E2F transcription factor 8] [Gene Type: protein-coding]	E2F8
X90527_at	90527	4	90527	90527 [Gene Symbol: DUOXA1] [Locus Tag: ] [Chromosome: 15] [Map Location: 15q21.1] [Description: dual oxidase maturation factor 1] [Gene Type: protein-coding]	DUOXA1
X3934_at	3934	3	3934	3934 [Gene Symbol: LCN2] [Locus Tag: RP11-395P17.6] [Chromosome: 9] [Map Location: 9q34] [Description: lipocalin 2] [Gene Type: protein-coding]	LCN2
X7378_at	7378	3	7378	7378 [Gene Symbol: UPP1] [Locus Tag: ] [Chromosome: 7] [Map Location: 7p12.3] [Description: uridine phosphorylase 1] [Gene Type: protein-coding]	UPP1
X667_at	667	3	667	667 [Gene Symbol: DST] [Locus Tag: RP3-361I14.2] [Chromosome: 6] [Map Location: 6p12.1] [Description: dystonin] [Gene Type: protein-coding]	DST
X3665_at	3665	2	3665	3665 [Gene Symbol: IRF7] [Locus Tag: ] [Chromosome: 11] [Map Location: 11p15.5] [Description: interferon regulatory factor 7] [Gene Type: protein-coding]	IRF7
X6241_at	6241	2	6241	6241 [Gene Symbol: RRM2] [Locus Tag: ] [Chromosome: 2] [Map Location: 2p25-p24] [Description: ribonucleotide reductase M2] [Gene Type: protein-coding]	RRM2
X1830_at	1830	2	1830	1830 [Gene Symbol: DSG3] [Locus Tag: ] [Chromosome: 18] [Map Location: 18q12.1] [Description: desmoglein 3] [Gene Type: protein-coding]	DSG3
X26085_at	26085	2	26085	26085 [Gene Symbol: KLK13] [Locus Tag: ] [Chromosome: 19] [Map Location: 19q13.33] [Description: kallikrein-related peptidase 13] [Gene Type: protein-coding]	KLK13
X64127_at	64127	2	64127	64127 [Gene Symbol: NOD2] [Locus Tag: ] [Chromosome: 16] [Map Location: 16q21] [Description: nucleotide-binding oligomerization domain containing 2] [Gene Type: protein-coding]	NOD2
X200916_at	200916	2	200916	200916 [Gene Symbol: RPL22L1] [Locus Tag: ] [Chromosome: 3] [Map Location: 3q26.2] [Description: ribosomal protein L22-like 1] [Gene Type: protein-coding]	RPL22L1
X6879_at	6879	1	6879	6879 [Gene Symbol: TAF7] [Locus Tag: ] [Chromosome: 5] [Map Location: 5q31] [Description: TAF7 RNA polymerase II, TATA box binding protein (TBP)-associated factor, 55kDa] [Gene Type: protein-coding]	TAF7
X1475_at	1475	1	1475	1475 [Gene Symbol: CSTA] [Locus Tag: ] [Chromosome: 3] [Map Location: 3q21] [Description: cystatin A (stefin A)] [Gene Type: protein-coding]	CSTA
X9635_at	9635	1	9635	9635 [Gene Symbol: CLCA2] [Locus Tag: ] [Chromosome: 1] [Map Location: 1p22.3] [Description: chloride channel accessory 2] [Gene Type: protein-coding]	CLCA2
X10663_at	10663	1	10663	10663 [Gene Symbol: CXCR6] [Locus Tag: ] [Chromosome: 3] [Map Location: 3p21] [Description: chemokine (C-X-C motif) receptor 6] [Gene Type: protein-coding]	CXCR6
X622_at	622	1	622	622 [Gene Symbol: BDH1] [Locus Tag: ] [Chromosome: 3] [Map Location: 3q29] [Description: 3-hydroxybutyrate dehydrogenase, type 1] [Gene Type: protein-coding]	BDH1
X6790_at	6790	1	6790	6790 [Gene Symbol: AURKA] [Locus Tag: RP5-1167H4.6] [Chromosome: 20] [Map Location: 20q13] [Description: aurora kinase A] [Gene Type: protein-coding]	AURKA
